# Supplementary material for: 1,1′-[(Hexane-1,6-diyldi­oxy)bis­(nitrilo­methyl­idyne)]dinaphthalene
Source: Acta Crystallogr Sect E Struct Rep Online. 2008 Jul 5;64(Pt 8):o1405. doi: 10.1107/S160053680801920X (PMC2962038; doi:10.1107/S160053680801920X)
Supplement: Supplementary file 2 [file e-64-o1405-Isup2.hkl]

# 
# h,k,l, Fc-squared, Fo-squared, sigma(Fo-squared) and status flag 
# 
data_I
_shelx_title ' 080528g in P2(1)/c' 
_shelx_refln_list_code          4 
_shelx_F_calc_maximum      137.84 
_exptl_crystal_F_000       452.00 
_reflns_d_resolution_high  0.8408 
 
loop_ 
 _symmetry_equiv_pos_as_xyz 
 'x, y, z' 
 '-x, y+1/2, -z+1/2' 
 '-x, -y, -z' 
 'x, -y-1/2, z-1/2' 
 
_cell_length_a     9.2925 
_cell_length_b     6.3938 
_cell_length_c    19.7231 
_cell_angle_alpha  90.000 
_cell_angle_beta   96.489 
_cell_angle_gamma  90.000 
 
_shelx_F_squared_multiplier     1.000 
 
loop_ 
 _refln_index_h 
 _refln_index_k 
 _refln_index_l 
 _refln_F_squared_calc 
 _refln_F_squared_meas 
 _refln_F_squared_sigma 
 _refln_observed_status 
   1   0   0     2310.83     2299.22    149.88 o 
   2   0   0      626.24      652.06     34.32 o 
   3   0   0      276.50      294.58     15.73 o 
   4   0   0      157.09      174.97      9.67 o 
   5   0   0      100.65      108.42      6.35 o 
   6   0   0        0.65       -1.03      1.34 o 
   7   0   0      301.61      291.73     20.47 o 
   8   0   0      109.49      131.69     17.35 o 
   9   0   0        0.32       -5.76      5.66 o 
  10   0   0        0.38       -6.82      7.31 o 
   1   1   0      831.69      826.55     44.00 o 
   2   1   0     4246.28     4252.29    225.48 o 
   3   1   0        0.82        3.43      1.12 o 
   4   1   0       67.35       68.42      4.40 o 
   5   1   0     1374.52     1379.46     73.85 o 
   6   1   0       25.07       25.24      2.43 o 
   7   1   0       29.65       35.02      3.94 o 
   8   1   0        0.19       -5.51      3.67 o 
   9   1   0        3.56       -0.75      4.75 o 
  10   1   0        6.19        7.45      5.46 o 
   0   2   0        1.15        0.15      3.10 o 
   1   2   0      175.30      147.93      8.27 o 
   2   2   0        0.08        1.04      0.94 o 
   3   2   0       34.22       41.57      4.09 o 
   4   2   0      885.55      863.15     46.41 o 
   5   2   0       44.54       50.22      4.25 o 
   6   2   0        0.64       -2.58      1.72 o 
   7   2   0        3.41        0.67      2.27 o 
   8   2   0       34.22       38.51     10.95 o 
   9   2   0       88.69      119.46     12.10 o 
  10   2   0        8.88        8.08      9.87 o 
   1   3   0       68.36       67.91      3.77 o 
   2   3   0       59.62       52.69      3.57 o 
   3   3   0        4.15        1.18      1.42 o 
   4   3   0      280.47      274.73     15.48 o 
   5   3   0      105.20       84.42      5.65 o 
   6   3   0        4.58        3.47      2.80 o 
   7   3   0       11.03        6.04      3.42 o 
   8   3   0        1.27       -4.74      3.78 o 
   9   3   0        0.48       -6.65      5.11 o 
  10   3   0        5.95       10.85      5.92 o 
   0   4   0      519.85      533.21     35.77 o 
   1   4   0      168.77      170.82      8.67 o 
   2   4   0      126.14      122.64      6.53 o 
   3   4   0        6.59        0.31      1.79 o 
   4   4   0       68.24       71.51      5.51 o 
   5   4   0      223.30      228.81     13.44 o 
   6   4   0      119.32      110.61      7.50 o 
   7   4   0        0.16       -4.50      3.00 o 
   8   4   0        0.44       -1.85      3.06 o 
   9   4   0       13.43       11.71      6.27 o 
   1   5   0        0.00       -2.42      1.61 o 
   2   5   0       39.78       55.77      4.36 o 
   3   5   0        9.24        9.26      2.48 o 
   4   5   0       14.85       23.97      3.54 o 
   5   5   0       60.94       66.47      7.76 o 
   6   5   0        0.00       -7.95      5.30 o 
   7   5   0        2.83        0.89      6.05 o 
   8   5   0        1.89        2.31      7.02 o 
   0   6   0       14.84       16.24      7.29 o 
   1   6   0        2.42       -0.29      3.85 o 
   2   6   0       54.62       59.11      7.82 o 
   3   6   0        5.65        7.08      4.62 o 
   4   6   0      118.47      126.49     11.18 o 
   5   6   0       28.80       45.96      8.22 o 
   6   6   0       26.33       34.20     17.13 o 
   1   7   0       38.17       33.54      7.09 o 
   2   7   0        1.23        2.84      5.58 o 
   3   7   0        0.01       -3.30      8.33 o 
   4   7   0        6.88        6.06      6.21 o 
 -10   1   1        3.58        0.98      6.10 o 
  -9   1   1       60.52       83.67      9.64 o 
  -8   1   1        7.48        5.80      2.95 o 
  -7   1   1        5.83        3.45      2.39 o 
  -6   1   1        0.11       -0.14      1.33 o 
  -5   1   1      945.45      996.87     53.63 o 
  -4   1   1       49.74       42.06      3.16 o 
  -3   1   1        9.69        9.26      1.40 o 
  -2   1   1     1809.47     1881.75     99.93 o 
  -1   1   1      904.97      983.49     52.31 o 
   0   1   1      165.43      155.93      8.45 o 
   1   1   1        8.76       13.74      1.19 o 
   2   1   1     2840.70     2886.84    153.18 o 
   3   1   1      759.21      758.66     34.81 o 
   4   1   1      467.99      464.83     21.60 o 
   5   1   1      129.34      122.81      5.54 o 
   6   1   1      198.55      190.77      8.36 o 
   7   1   1        3.32        1.00      2.21 o 
   8   1   1       81.89       98.99     10.03 o 
   9   1   1       21.45       16.98      5.58 o 
  10   1   1       28.05       39.84      7.98 o 
 -10   2   1       26.77       35.21      7.48 o 
  -9   2   1       11.07        7.81      4.91 o 
  -8   2   1        0.17        1.25      4.64 o 
  -7   2   1        1.55        0.44      2.28 o 
  -6   2   1        0.70       -2.62      1.75 o 
  -5   2   1       19.04       17.69      2.53 o 
  -4   2   1       48.79       46.45      4.25 o 
  -3   2   1      222.10      232.00     12.94 o 
  -2   2   1      101.66       99.66      5.82 o 
  -1   2   1      422.51      439.01     23.66 o 
   0   2   1      252.63      252.66     11.96 o 
   1   2   1       81.16       75.38      3.88 o 
   2   2   1       18.30       24.34      3.30 o 
   3   2   1      937.41      924.11     49.53 o 
   4   2   1      180.24      182.08     10.44 o 
   5   2   1       10.79        7.04      1.94 o 
   6   2   1        3.20        0.61      1.89 o 
   7   2   1        2.97       -1.66      5.65 o 
   8   2   1        7.59        5.56      4.23 o 
   9   2   1        5.15        2.98      7.01 o 
  10   2   1       11.10        9.23      5.50 o 
 -10   3   1        5.27       11.96      8.69 o 
  -9   3   1       24.86       24.60      8.02 o 
  -8   3   1        9.31        8.16      6.27 o 
  -7   3   1        0.00       -3.20      2.14 o 
  -6   3   1        0.00       -0.56      2.22 o 
  -5   3   1        0.17       -0.60      1.93 o 
  -4   3   1        1.86        1.12      1.75 o 
  -3   3   1        1.28        1.09      1.45 o 
  -2   3   1       84.15       85.67      5.30 o 
  -1   3   1     1379.59     1453.13     77.46 o 
   0   3   1       32.28       32.40      2.42 o 
   1   3   1       53.97       56.63      3.35 o 
   2   3   1      107.61      104.86      5.49 o 
   3   3   1      139.75      145.31      8.52 o 
   4   3   1        0.35       -0.05      1.69 o 
   5   3   1        1.59       -0.80      2.27 o 
   6   3   1        1.58        0.69      2.24 o 
   7   3   1        0.13       -4.81      3.58 o 
   8   3   1        4.40       -5.59      3.73 o 
   9   3   1        2.28        0.05      4.88 o 
  10   3   1        4.11        4.19      5.64 o 
  -9   4   1        1.13       -0.79      3.32 o 
  -8   4   1        2.87        2.63      3.62 o 
  -7   4   1        0.75       -3.99      2.66 o 
  -6   4   1      189.65      179.19     18.59 o 
  -5   4   1       79.47       98.11      7.22 o 
  -4   4   1        5.05        8.27      2.50 o 
  -3   4   1        0.01       -1.08      1.64 o 
  -2   4   1        0.26        0.80      1.48 o 
  -1   4   1      269.30      242.41     11.94 o 
   0   4   1      166.40      169.70      8.63 o 
   1   4   1       11.90       13.41      2.69 o 
   2   4   1      112.84      102.50      5.62 o 
   3   4   1       26.30       28.66      2.91 o 
   4   4   1      118.54      113.96      7.30 o 
   5   4   1        6.72        6.29      4.74 o 
   6   4   1        2.50       -4.01      2.67 o 
   7   4   1        0.21       -2.96      3.06 o 
   8   4   1        0.56       -4.45      2.97 o 
   9   4   1        6.38        1.21      3.45 o 
  -8   5   1        0.24        1.91      6.60 o 
  -7   5   1        2.47        0.72      4.44 o 
  -6   5   1        1.51       -0.07      3.35 o 
  -5   5   1        0.00       -4.07      2.72 o 
  -4   5   1      111.26      101.92      6.94 o 
  -3   5   1      211.88      207.16     10.76 o 
  -2   5   1       11.37       11.37      2.83 o 
  -1   5   1       10.53        8.08      3.77 o 
   0   5   1       17.31       16.75      3.01 o 
   1   5   1        0.32       -1.40      2.15 o 
   2   5   1       15.87       13.19      3.07 o 
   3   5   1       13.84       17.59      3.56 o 
   4   5   1      377.70      386.64     29.60 o 
   5   5   1        0.06       -6.19      4.13 o 
   6   5   1        0.94       -1.14      5.52 o 
   7   5   1        0.41       -0.83      6.15 o 
   8   5   1        0.25       -1.66      7.02 o 
  -6   6   1        0.20        3.73     13.62 o 
  -5   6   1       90.24      136.27     48.25 o 
  -4   6   1       23.34       24.73      6.19 o 
  -3   6   1        5.78        1.17      4.14 o 
  -2   6   1       23.70       22.98      7.56 o 
  -1   6   1       18.22       12.88      4.45 o 
   0   6   1        2.06        1.74      4.17 o 
   1   6   1        9.20       11.03      4.46 o 
   2   6   1       49.70       68.97      8.48 o 
   3   6   1       18.90       18.13      6.42 o 
   4   6   1        2.05        0.66      4.56 o 
   5   6   1       20.56       47.31     13.96 o 
   6   6   1       53.86      140.28     24.46 o 
  -4   7   1        8.96       10.84      6.41 o 
  -3   7   1        1.11        1.23      5.12 o 
  -2   7   1        5.63        3.93      5.27 o 
  -1   7   1        4.33        3.61      4.69 o 
   0   7   1       46.07       51.74      7.73 o 
   1   7   1        4.25        6.79      4.95 o 
   2   7   1        0.42        4.48      5.28 o 
   3   7   1        0.02        1.86      5.23 o 
   4   7   1       11.01        4.95      6.13 o 
 -11   0   2        9.30        7.96      9.01 o 
 -10   0   2       21.17       12.65      8.40 o 
  -9   0   2        2.44       -7.08      5.42 o 
  -8   0   2       23.51       10.06      3.89 o 
  -7   0   2      972.53      890.53     59.38 o 
  -6   0   2      401.82      417.98     28.45 o 
  -5   0   2       26.10       24.12      2.09 o 
  -4   0   2        1.55        1.38      1.49 o 
  -3   0   2     1023.59     1018.46     66.98 o 
  -2   0   2     2219.21     2168.17    141.40 o 
  -1   0   2     1847.32     1940.05    127.29 o 
   0   0   2       10.56       18.84      1.40 o 
   1   0   2    12641.73    14524.47    919.46 o 
   2   0   2      297.55      314.07     20.27 o 
   3   0   2       65.76       61.19      4.47 o 
   4   0   2      938.80      968.86     61.99 o 
   5   0   2       32.29       49.00      9.94 o 
   6   0   2       68.49       61.80      5.22 o 
   7   0   2        0.11       -3.35      3.88 o 
   8   0   2      170.51      183.64     20.10 o 
   9   0   2        7.03        1.95      7.00 o 
  10   0   2        1.27       -7.71      7.21 o 
 -10   1   2       15.49       10.65      5.95 o 
  -9   1   2       27.56       33.71      6.38 o 
  -8   1   2        3.44       -3.73      2.48 o 
  -7   1   2        0.50       -3.29      2.20 o 
  -6   1   2        1.37       -1.65      1.70 o 
  -5   1   2       16.74       17.73      2.55 o 
  -4   1   2      276.77      278.87     15.47 o 
  -3   1   2       36.19       34.30      2.61 o 
  -2   1   2     7674.57     8300.87    540.31 o 
  -1   1   2     4053.69     4348.37    230.47 o 
   0   1   2      463.46      435.80     28.70 o 
   1   1   2      393.10      361.14     16.84 o 
   2   1   2        1.30       -0.52      0.62 o 
   3   1   2       36.47       26.45      1.98 o 
   4   1   2       49.30       48.04      2.84 o 
   5   1   2        2.93        2.73      1.14 o 
   6   1   2      142.78      125.83      5.81 o 
   7   1   2        0.00       -2.56      2.94 o 
   8   1   2        6.15        4.74      4.13 o 
   9   1   2        0.13       -0.34      5.07 o 
  10   1   2        5.82       -3.94      5.19 o 
 -10   2   2       12.73        9.26      5.98 o 
  -9   2   2        2.28       -3.87      3.99 o 
  -8   2   2        0.22       -3.82      2.55 o 
  -7   2   2        0.11       -3.28      2.18 o 
  -6   2   2        5.52        3.29      2.09 o 
  -5   2   2        1.81        2.11      1.64 o 
  -4   2   2      519.49      525.74     28.62 o 
  -3   2   2      315.30      322.17     17.71 o 
  -2   2   2        8.30        9.31      1.44 o 
  -1   2   2      662.53      653.88     35.04 o 
   0   2   2        4.88        6.10      0.98 o 
   1   2   2       46.56       42.22      2.35 o 
   2   2   2       19.78       24.45      2.84 o 
   3   2   2       50.62       55.96      3.69 o 
   4   2   2      117.13      115.80      6.99 o 
   5   2   2       53.22       65.32      7.21 o 
   6   2   2       10.96        9.13      2.31 o 
   7   2   2       22.43       17.05      3.31 o 
   8   2   2        1.74        0.10      3.94 o 
   9   2   2       70.60       80.76     15.05 o 
  10   2   2       21.44       14.92      6.31 o 
 -10   3   2       30.56       24.79      7.61 o 
  -9   3   2        0.40       -3.58      2.77 o 
  -8   3   2        8.25        5.51      2.61 o 
  -7   3   2       36.04       42.63      4.84 o 
  -6   3   2      454.43      424.88     23.76 o 
  -5   3   2       41.04       49.64      4.63 o 
  -4   3   2       16.43       15.98      3.54 o 
  -3   3   2        1.72        0.12      1.35 o 
  -2   3   2       19.54       32.52      2.98 o 
  -1   3   2       11.90       22.92      2.40 o 
   0   3   2      351.18      388.04     18.41 o 
   1   3   2        1.08       -1.03      1.01 o 
   2   3   2       35.67       41.73      3.24 o 
   3   3   2        1.39        0.36      1.53 o 
   4   3   2      171.62      166.16      9.76 o 
   5   3   2      100.70       96.60      6.28 o 
   6   3   2        0.47       -3.26      2.17 o 
   7   3   2        5.18       -0.24      3.85 o 
   8   3   2        0.00       -1.05      3.85 o 
   9   3   2       13.89       11.79      5.31 o 
  -9   4   2        3.79       -0.28      7.97 o 
  -8   4   2        0.24       -1.30      3.56 o 
  -7   4   2       16.23       15.02      3.69 o 
  -6   4   2       11.87       14.25      4.98 o 
  -5   4   2      245.54      248.17     22.07 o 
  -4   4   2       12.86       14.98      2.81 o 
  -3   4   2        6.94        5.87      2.04 o 
  -2   4   2       31.44       42.38      5.26 o 
  -1   4   2      231.56      215.58     10.70 o 
   0   4   2       20.89       23.06      2.33 o 
   1   4   2        0.35        2.30      1.43 o 
   2   4   2      264.48      258.97     12.75 o 
   3   4   2        0.05        1.18      1.69 o 
   4   4   2        3.33        5.59      2.34 o 
   5   4   2       30.29       37.91      4.70 o 
   6   4   2        0.34       -4.04      2.69 o 
   7   4   2        2.03        3.43      3.22 o 
   8   4   2        0.14       -4.73      3.17 o 
   9   4   2        2.10       -2.25      3.00 o 
  -8   5   2        0.00       -4.06      5.95 o 
  -7   5   2        1.76       -4.42      4.11 o 
  -6   5   2        3.81        1.41      4.24 o 
  -5   5   2        2.31        1.48      3.69 o 
  -4   5   2        0.12       -4.67      4.62 o 
  -3   5   2        0.14        6.29      2.96 o 
  -2   5   2        9.38       10.80      2.88 o 
  -1   5   2        7.68        6.36      2.49 o 
   0   5   2        2.73        0.36      2.16 o 
   1   5   2        3.26        2.87      2.86 o 
   2   5   2       66.15       82.55      6.70 o 
   3   5   2      144.71      146.22      9.44 o 
   4   5   2        3.53       15.90      4.09 o 
   5   5   2        1.64       -4.01      3.55 o 
   6   5   2        3.36       13.75      6.07 o 
   7   5   2        0.13       -2.95      6.70 o 
   8   5   2        0.58       -2.80      6.70 o 
  -6   6   2        1.24       -7.84      6.29 o 
  -5   6   2       62.09       79.92     11.89 o 
  -4   6   2        0.34        2.48      5.68 o 
  -3   6   2       34.47       34.39      6.17 o 
  -2   6   2       28.25       30.25      5.81 o 
  -1   6   2       31.96       34.46      6.08 o 
   0   6   2        1.45       -0.93      5.15 o 
   1   6   2        0.29       -1.99      3.70 o 
   2   6   2       21.22       28.92      8.73 o 
   3   6   2        1.84        3.19      7.91 o 
   4   6   2       19.17       24.36     10.84 o 
   5   6   2       29.67       31.75     12.16 o 
   6   6   2       18.84       55.52     16.14 o 
  -4   7   2        0.61       -6.19      5.62 o 
  -3   7   2        2.26       11.69      8.78 o 
  -2   7   2        0.41       -0.79      4.54 o 
  -1   7   2        0.00        1.58      5.03 o 
   0   7   2       39.69       43.43      7.34 o 
   1   7   2        2.58        2.88      4.80 o 
   2   7   2        8.17        5.82      5.20 o 
   3   7   2        0.53       -1.33      5.46 o 
   4   7   2        2.02       -5.62     10.27 o 
 -10   1   3        1.94       -1.55      6.75 o 
  -9   1   3       31.35       39.81      5.40 o 
  -8   1   3       16.48       18.56      3.70 o 
  -7   1   3        0.01       -1.34      2.14 o 
  -6   1   3        6.66        3.95      2.07 o 
  -5   1   3       56.14       55.75      5.45 o 
  -4   1   3        5.08        3.71      1.41 o 
  -3   1   3      278.56      293.69     16.09 o 
  -2   1   3     6928.65     7530.85    398.71 o 
  -1   1   3     5142.25     5286.65    280.27 o 
   0   1   3      522.82      511.35     33.64 o 
   1   1   3      786.95      774.27     31.80 o 
   2   1   3       42.80       39.40      2.18 o 
   3   1   3       16.12       12.48      1.54 o 
   4   1   3      146.73      155.20      6.77 o 
   5   1   3       63.40       60.21      3.16 o 
   6   1   3      198.64      199.58      8.80 o 
   7   1   3       14.81       18.09      4.84 o 
   8   1   3       44.39       44.23      6.79 o 
   9   1   3       79.93       93.89     10.48 o 
  10   1   3        4.16       -4.45      5.11 o 
 -10   2   3        1.60       -3.88      5.18 o 
  -9   2   3        1.36       -1.56      3.17 o 
  -8   2   3        0.01       -0.47      3.95 o 
  -7   2   3       26.66       24.38      3.55 o 
  -6   2   3        0.08       -1.31      1.82 o 
  -5   2   3        0.37       -1.29      3.70 o 
  -4   2   3      548.72      574.40     31.23 o 
  -3   2   3      211.71      189.86     10.77 o 
  -2   2   3        2.85        4.47      1.19 o 
  -1   2   3      281.80      268.50     14.66 o 
   0   2   3      354.76      374.33     20.22 o 
   1   2   3       73.98       68.09      3.56 o 
   2   2   3      411.95      435.49     20.49 o 
   3   2   3      132.37      115.37      6.80 o 
   4   2   3     1357.31     1348.71     72.10 o 
   5   2   3        5.98        6.15      1.86 o 
   6   2   3        3.94       -1.18      2.52 o 
   7   2   3        4.06       -0.60      2.36 o 
   8   2   3       34.74       50.73      7.20 o 
   9   2   3        2.09        2.98      5.02 o 
  10   2   3        0.10       -7.98      5.32 o 
 -10   3   3        1.89        1.52      4.42 o 
  -9   3   3        1.86        0.33      3.22 o 
  -8   3   3        5.27        5.09      2.84 o 
  -7   3   3        4.24        3.62      2.89 o 
  -6   3   3       20.00       21.16      4.13 o 
  -5   3   3       10.89       17.39      2.90 o 
  -4   3   3       34.20       41.83      4.91 o 
  -3   3   3        2.40        2.48      1.62 o 
  -2   3   3        1.54       -0.34      1.58 o 
  -1   3   3      800.93      773.01     41.55 o 
   0   3   3     1253.24     1340.53     62.18 o 
   1   3   3       45.29       50.29      5.00 o 
   2   3   3       51.94       52.13      3.23 o 
   3   3   3       96.27      109.66      5.83 o 
   4   3   3       63.78       70.56     13.96 o 
   5   3   3        1.19       -1.43      1.88 o 
   6   3   3        0.22       -3.66      2.44 o 
   7   3   3        6.96        7.70      3.67 o 
   8   3   3        0.89       -4.29      4.01 o 
   9   3   3        0.18       -0.63      4.83 o 
  -9   4   3        0.08       -4.59      4.72 o 
  -8   4   3        0.58       -2.08      4.68 o 
  -7   4   3       26.45       30.18      5.29 o 
  -6   4   3        1.89       -2.25      2.83 o 
  -5   4   3      243.98      231.99     17.00 o 
  -4   4   3        9.76        7.85      3.41 o 
  -3   4   3        1.09       -0.74      1.69 o 
  -2   4   3      163.25      147.79      8.77 o 
  -1   4   3       42.30       50.61      4.32 o 
   0   4   3       77.59       79.70      4.46 o 
   1   4   3       30.57       29.01      2.63 o 
   2   4   3      160.95      160.18      8.22 o 
   3   4   3       39.76       46.66      6.16 o 
   4   4   3       84.67       88.66      5.99 o 
   5   4   3       10.83       12.80      2.85 o 
   6   4   3        1.05        1.65      3.06 o 
   7   4   3        7.12        8.02      5.99 o 
   8   4   3        4.43        3.31      7.63 o 
   9   4   3        7.21       18.82      9.15 o 
  -8   5   3        0.02       -9.40      6.27 o 
  -7   5   3        0.10       -4.31      4.40 o 
  -6   5   3        2.46       -5.91      3.94 o 
  -5   5   3        8.72        3.39      5.94 o 
  -4   5   3        4.52        1.19      3.38 o 
  -3   5   3      347.08      340.47     23.92 o 
  -2   5   3        1.65        3.77      2.60 o 
  -1   5   3        0.00       -0.07      2.25 o 
   0   5   3        2.97       -0.27      2.25 o 
   1   5   3       10.30        8.37      2.69 o 
   2   5   3        1.55        0.28      2.56 o 
   3   5   3      152.90      175.65     11.04 o 
   4   5   3      223.31      233.81     14.19 o 
   5   5   3      103.49      130.73     35.74 o 
   6   5   3        0.83       -5.85      4.74 o 
   7   5   3        0.00        0.99      7.12 o 
  -6   6   3        1.50       -8.65      6.15 o 
  -5   6   3        4.03        6.48      6.54 o 
  -4   6   3        1.43       -3.50      4.72 o 
  -3   6   3        3.69        4.76      5.05 o 
  -2   6   3        1.55       -3.30      3.96 o 
  -1   6   3       55.50       57.70      7.46 o 
   0   6   3        5.10        2.19      3.02 o 
   1   6   3        3.07        0.59      2.95 o 
   2   6   3       33.34       34.69      4.84 o 
   3   6   3       46.03       53.60      5.91 o 
   4   6   3       33.45       23.98      4.82 o 
   5   6   3        5.49        8.63      5.72 o 
   6   6   3        1.90        5.78      6.04 o 
  -4   7   3        0.22        4.34      6.00 o 
  -3   7   3        0.17       -4.00      5.30 o 
  -2   7   3        0.44        2.56      5.20 o 
  -1   7   3        5.70       -2.10      5.00 o 
   0   7   3        2.65        0.85      4.93 o 
   1   7   3       25.19       30.99      6.60 o 
   2   7   3        0.21        2.94      5.22 o 
   3   7   3        0.07      -10.95      7.30 o 
 -11   0   4        0.04       -3.65      9.07 o 
 -10   0   4       14.14       14.78      8.97 o 
  -9   0   4       16.28        9.62      4.42 o 
  -8   0   4       58.72       77.93      8.15 o 
  -7   0   4      137.20      132.07     10.22 o 
  -6   0   4     1664.77     1619.75    106.61 o 
  -5   0   4      229.64      228.42     15.96 o 
  -4   0   4        5.99        3.99      1.78 o 
  -3   0   4      130.19      120.70      8.53 o 
  -2   0   4     7820.80     8407.66    439.45 o 
  -1   0   4     2886.13     3183.18    166.57 o 
   0   0   4      253.73      251.75     13.45 o 
   1   0   4    18999.60    19302.50   1010.02 o 
   2   0   4       51.62      100.74     13.58 o 
   3   0   4      455.28      442.11     28.68 o 
   4   0   4        0.02        0.18      1.47 o 
   5   0   4        0.00        0.39      1.73 o 
   6   0   4        8.81        9.12      3.69 o 
   7   0   4       54.19       47.80      8.85 o 
   8   0   4      159.75      171.32     19.00 o 
   9   0   4       36.34       65.73     12.38 o 
  10   0   4        1.44        1.93      8.34 o 
 -10   1   4        2.60        1.01      5.10 o 
  -9   1   4       39.42       41.66      5.19 o 
  -8   1   4        1.75       -3.62      2.67 o 
  -7   1   4       23.57       16.99      4.74 o 
  -6   1   4        0.75       -1.71      1.75 o 
  -5   1   4        2.45        4.08      1.78 o 
  -4   1   4      314.64      307.55     14.79 o 
  -3   1   4      180.59      192.39      9.39 o 
  -2   1   4      509.20      503.42     27.12 o 
  -1   1   4    17026.56    18092.35    957.78 o 
   0   1   4       42.84       39.26      2.65 o 
   1   1   4       75.04       81.56      4.06 o 
   2   1   4      136.58      124.34      5.40 o 
   3   1   4     1507.68     1531.29     62.11 o 
   4   1   4       79.73       77.15      3.67 o 
   5   1   4        1.59       -0.09      1.12 o 
   6   1   4      121.77      117.08      6.23 o 
   7   1   4      124.48      109.32      7.08 o 
   8   1   4      112.39      122.66     10.44 o 
   9   1   4       12.43        5.19      5.14 o 
  10   1   4        0.17        4.13      5.72 o 
 -10   2   4        9.57        9.22      7.32 o 
  -9   2   4        8.23        2.93      3.89 o 
  -8   2   4        1.62       -4.44      2.96 o 
  -7   2   4       44.46       49.66      5.02 o 
  -6   2   4        5.41        4.09      2.21 o 
  -5   2   4        1.37       -0.36      1.68 o 
  -4   2   4        1.43        2.72      1.90 o 
  -3   2   4      174.01      164.23      9.43 o 
  -2   2   4       28.43       32.10      2.96 o 
  -1   2   4      126.64      141.89      7.98 o 
   0   2   4       52.44       46.21      4.34 o 
   1   2   4       72.65       59.58      3.20 o 
   2   2   4      136.71      131.48      6.54 o 
   3   2   4      141.84      136.56      6.89 o 
   4   2   4      321.53      327.50     18.13 o 
   5   2   4       63.22       68.46      5.05 o 
   6   2   4       42.86       38.53      4.06 o 
   7   2   4       91.64       86.83      6.40 o 
   8   2   4       89.17      120.54     11.66 o 
   9   2   4        0.45       -1.05      4.75 o 
  10   2   4        0.69       -1.92      4.93 o 
 -10   3   4        3.68        2.23      3.20 o 
  -9   3   4        3.06       -0.70      3.25 o 
  -8   3   4       12.24        7.47      3.18 o 
  -7   3   4       77.20       85.46      7.10 o 
  -6   3   4      136.51      125.54      8.09 o 
  -5   3   4      214.69      201.17     11.85 o 
  -4   3   4        4.25        3.89      1.92 o 
  -3   3   4        0.01       -1.15      1.38 o 
  -2   3   4      123.34      127.95      7.52 o 
  -1   3   4      125.06      138.01      7.99 o 
   0   3   4      425.71      433.15     23.54 o 
   1   3   4      228.41      223.45     10.87 o 
   2   3   4       58.45       58.15      3.55 o 
   3   3   4        0.49       -1.81      1.21 o 
   4   3   4       22.88       28.76      2.78 o 
   5   3   4        2.72        2.86      2.72 o 
   6   3   4        5.92        6.91      3.42 o 
   7   3   4        0.16       -4.71      3.14 o 
   8   3   4       53.85       54.38      7.65 o 
   9   3   4        0.69       -0.50      4.96 o 
  -9   4   4        0.72        1.41      4.48 o 
  -8   4   4        0.47       -4.40      3.16 o 
  -7   4   4       21.67       19.46      4.06 o 
  -6   4   4       25.06       35.65      5.89 o 
  -5   4   4       75.93      102.17     14.73 o 
  -4   4   4        2.43        2.52      2.28 o 
  -3   4   4       18.92       28.18      3.33 o 
  -2   4   4       20.72       18.86      2.60 o 
  -1   4   4       18.22       11.57      3.70 o 
   0   4   4        8.70        7.61      2.31 o 
   1   4   4      100.95       91.95      6.09 o 
   2   4   4       84.21       74.69      5.27 o 
   3   4   4      324.07      311.86     17.85 o 
   4   4   4       24.31       28.69      4.01 o 
   5   4   4        0.63       -5.97      3.98 o 
   6   4   4        3.03       -1.94      4.19 o 
   7   4   4       10.74       11.67      6.80 o 
   8   4   4        8.56        8.57      8.02 o 
  -8   5   4        4.02        5.91      7.63 o 
  -7   5   4        1.93        4.21      4.57 o 
  -6   5   4        3.31        0.68      4.28 o 
  -5   5   4       11.46        9.54      4.95 o 
  -4   5   4        0.47       -5.24      3.49 o 
  -3   5   4        3.23        5.49      3.81 o 
  -2   5   4        7.48       11.38      3.06 o 
  -1   5   4       17.43       15.39      4.70 o 
   0   5   4        0.05       -3.19      2.13 o 
   1   5   4        5.25        2.80      2.50 o 
   2   5   4       28.89       36.21      4.52 o 
   3   5   4      506.11      486.72     27.46 o 
   4   5   4      239.21      241.72     14.65 o 
   5   5   4        3.98        5.33      6.69 o 
   6   5   4        0.72        2.26      5.45 o 
   7   5   4        9.51       22.55     10.04 o 
  -6   6   4        0.43       -9.58      6.39 o 
  -5   6   4       21.07       18.79      5.55 o 
  -4   6   4       20.54       28.49      4.80 o 
  -3   6   4        7.10        2.53      6.83 o 
  -2   6   4       36.87       40.63      7.92 o 
  -1   6   4       69.23       76.95      6.88 o 
   0   6   4        4.78        0.46      2.92 o 
   1   6   4        0.24       -2.47      3.25 o 
   2   6   4       82.03      101.74     13.07 o 
   3   6   4        0.06        1.99      3.67 o 
   4   6   4        1.05        5.06      4.97 o 
   5   6   4        9.45       21.88      6.66 o 
   6   6   4        3.76        7.66      6.40 o 
  -4   7   4        2.64       -4.28      5.45 o 
  -3   7   4        0.54        1.81      5.15 o 
  -2   7   4        0.05        4.92      5.32 o 
  -1   7   4        4.38        2.07      7.71 o 
   0   7   4        6.60        7.77      5.30 o 
   1   7   4        3.67        3.25      6.39 o 
   2   7   4        1.80       -6.97      4.65 o 
   3   7   4        1.29       -9.22      8.59 o 
 -10   1   5        1.12       -5.15      3.43 o 
  -9   1   5       12.91        9.88      4.24 o 
  -8   1   5       21.35       19.40      3.90 o 
  -7   1   5       12.67       14.16      2.97 o 
  -6   1   5        0.75       -2.32      1.54 o 
  -5   1   5      156.47      161.02      8.24 o 
  -4   1   5      245.92      235.07     11.52 o 
  -3   1   5      106.46      134.41      6.76 o 
  -2   1   5     6025.35     6545.49    301.46 o 
  -1   1   5     6861.56     7250.65    384.07 o 
   0   1   5      320.13      307.40     14.31 o 
   1   1   5        0.73        0.24      0.65 o 
   2   1   5       98.11       84.79      3.86 o 
   3   1   5      350.71      331.39     13.83 o 
   4   1   5        6.75        8.72      1.14 o 
   5   1   5       70.66       63.89      3.79 o 
   6   1   5      156.97      167.59      8.51 o 
   7   1   5       26.86       28.00      3.87 o 
   8   1   5        1.57        1.06      4.02 o 
   9   1   5        3.67        1.16      5.06 o 
  10   1   5        0.90       -1.11      5.48 o 
 -10   2   5        3.79       -3.76      7.17 o 
  -9   2   5        0.06        1.53      4.24 o 
  -8   2   5        2.58       -5.56      3.71 o 
  -7   2   5       36.82       34.73      4.29 o 
  -6   2   5       32.49       39.85      4.23 o 
  -5   2   5        1.58        0.35      1.77 o 
  -4   2   5       50.46       61.49      4.87 o 
  -3   2   5       40.13       49.43      3.88 o 
  -2   2   5      395.74      420.76     22.87 o 
  -1   2   5       58.42       64.36      3.95 o 
   0   2   5       91.26      100.29      7.35 o 
   1   2   5        4.36        4.04      0.93 o 
   2   2   5      914.18      981.15     45.60 o 
   3   2   5      853.42      905.38     42.19 o 
   4   2   5      187.46      183.90      9.16 o 
   5   2   5       48.21       41.24      3.90 o 
   6   2   5        9.69        2.86      3.15 o 
   7   2   5        1.50        0.27      2.53 o 
   8   2   5       31.47       35.01      6.31 o 
   9   2   5        0.94       -3.69      4.94 o 
  10   2   5        0.33       -5.32      5.71 o 
 -10   3   5        9.08        2.98      3.52 o 
  -9   3   5        0.02        0.68      2.98 o 
  -8   3   5        5.96        6.30      3.29 o 
  -7   3   5      201.67      194.41     11.93 o 
  -6   3   5       52.68       72.58      6.36 o 
  -5   3   5       61.20       76.43      6.09 o 
  -4   3   5        0.20       -2.10      1.70 o 
  -3   3   5        2.17        2.53      1.63 o 
  -2   3   5        9.08       10.07      2.57 o 
  -1   3   5        4.81        3.92      1.25 o 
   0   3   5      250.63      237.21     16.48 o 
   1   3   5      170.13      155.00      7.73 o 
   2   3   5       54.26       57.57      4.14 o 
   3   3   5        3.84        1.67      1.77 o 
   4   3   5        1.32       -0.44      1.47 o 
   5   3   5        0.01       -3.15      2.23 o 
   6   3   5       18.73       17.28      4.84 o 
   7   3   5       12.66       10.26      2.99 o 
   8   3   5        6.24        8.15      7.17 o 
   9   3   5        2.46       -0.16      4.91 o 
  -9   4   5        0.51       -6.72      6.07 o 
  -8   4   5        0.00       -3.97      3.94 o 
  -7   4   5       21.98       19.97      4.83 o 
  -6   4   5       54.44       67.16      7.69 o 
  -5   4   5      146.12      145.08     11.58 o 
  -4   4   5       24.77       32.12      5.06 o 
  -3   4   5       14.88       17.01      6.97 o 
  -2   4   5      116.03      105.65      8.38 o 
  -1   4   5       82.04       78.74      8.23 o 
   0   4   5        0.38        1.12      1.80 o 
   1   4   5       18.41       20.88      2.97 o 
   2   4   5      196.52      178.99     10.77 o 
   3   4   5       13.57       11.56      2.92 o 
   4   4   5        5.08       -4.60      3.21 o 
   5   4   5        2.09       -1.95      4.61 o 
   6   4   5        2.82        7.31      5.49 o 
   7   4   5        3.02        0.21      5.07 o 
   8   4   5        0.00        1.12      6.76 o 
  -8   5   5        0.29       -6.16      4.95 o 
  -7   5   5        1.88       -0.83      4.74 o 
  -6   5   5        3.85       -1.82      4.04 o 
  -5   5   5        6.99       11.40      6.20 o 
  -4   5   5       31.06       29.95      5.27 o 
  -3   5   5      148.06      134.41     10.67 o 
  -2   5   5      148.28      126.83     10.06 o 
  -1   5   5       11.54        8.40      4.03 o 
   0   5   5        5.15        4.57      2.69 o 
   1   5   5        0.46       -0.67      2.62 o 
   2   5   5       24.39       39.26      4.81 o 
   3   5   5        0.76        2.59      3.41 o 
   4   5   5       27.32       40.68      6.85 o 
   5   5   5      112.90      120.08     25.75 o 
   6   5   5        1.20       -1.70      5.19 o 
   7   5   5        0.03       -4.45      5.46 o 
  -6   6   5        8.10        4.34      6.93 o 
  -5   6   5       10.72       13.11     10.04 o 
  -4   6   5        9.20        8.22      4.74 o 
  -3   6   5       11.88        8.55      3.67 o 
  -2   6   5       20.12       16.54      3.90 o 
  -1   6   5        4.28        1.90      3.09 o 
   0   6   5       13.03        5.22      3.16 o 
   1   6   5        0.28       -0.18      3.07 o 
   2   6   5        3.81        4.04      3.52 o 
   3   6   5       28.65       31.38     10.24 o 
   4   6   5        0.67        3.78      5.07 o 
   5   6   5        0.02        0.06      5.67 o 
   6   6   5        2.08        4.12      5.92 o 
  -3   7   5        0.21       -2.15      5.37 o 
  -2   7   5        0.00       -6.50      4.68 o 
  -1   7   5        0.06       -4.19      4.46 o 
   0   7   5        1.45        6.50      5.24 o 
   1   7   5       15.68       15.18      5.51 o 
   2   7   5        0.16       -4.33      6.86 o 
   3   7   5        0.01       -8.73      7.98 o 
 -10   0   6        2.41        3.15      5.18 o 
  -9   0   6        0.24       -7.09      5.36 o 
  -8   0   6        7.80        4.76      3.62 o 
  -7   0   6       53.91       57.54      7.19 o 
  -6   0   6      266.79      246.38     17.36 o 
  -5   0   6        0.19       -2.60      1.73 o 
  -4   0   6       12.42       15.49      4.06 o 
  -3   0   6        3.33        4.35      3.43 o 
  -2   0   6     2298.06     2369.39    124.26 o 
  -1   0   6      313.27      309.59     16.58 o 
   0   0   6     3090.01     3116.46    163.17 o 
   1   0   6     1703.44     1625.11     85.28 o 
   2   0   6      232.56      198.52     10.78 o 
   3   0   6       13.34       11.79      2.23 o 
   4   0   6        3.35        0.52      1.62 o 
   5   0   6        6.31        2.24      2.02 o 
   6   0   6      270.42      273.91     18.78 o 
   7   0   6      213.75      213.45     15.28 o 
   8   0   6        7.63        4.20      5.83 o 
   9   0   6       26.25       25.54      9.32 o 
  10   0   6        1.58       -1.54      7.94 o 
 -10   1   6        3.07       -0.37      4.28 o 
  -9   1   6        3.25        5.71      3.57 o 
  -8   1   6      135.62      117.21      7.96 o 
  -7   1   6       76.27       82.02      5.55 o 
  -6   1   6       47.49       52.45      4.21 o 
  -5   1   6        0.70        1.04      1.46 o 
  -4   1   6       92.59      111.58      5.89 o 
  -3   1   6      728.94      750.24     30.99 o 
  -2   1   6      397.99      395.71     16.50 o 
  -1   1   6      807.66      786.11     32.37 o 
   0   1   6       22.53       24.77      1.95 o 
   1   1   6      301.31      304.54     12.65 o 
   2   1   6      881.46      891.53     36.36 o 
   3   1   6       54.99       56.52      3.48 o 
   4   1   6        3.71       -1.00      0.98 o 
   5   1   6       21.61       25.88      2.61 o 
   6   1   6       30.23       29.53      3.18 o 
   7   1   6       37.86       61.27      4.72 o 
   8   1   6       22.93       24.09      5.87 o 
   9   1   6        1.31       -4.15      6.25 o 
  10   1   6        0.20       -8.04      5.36 o 
 -10   2   6       18.14       23.65      9.79 o 
  -9   2   6        5.83       10.34      3.28 o 
  -8   2   6       22.84       19.80      3.79 o 
  -7   2   6      102.62       93.10      6.57 o 
  -6   2   6        0.41       -1.10      2.05 o 
  -5   2   6        1.69       -0.90      1.76 o 
  -4   2   6       46.21       62.27      4.90 o 
  -3   2   6     5064.76     5333.23    282.95 o 
  -2   2   6     1270.47     1379.11     73.53 o 
  -1   2   6      901.40      883.72     58.31 o 
   0   2   6       20.47       33.05      3.65 o 
   1   2   6       23.67       25.73      2.18 o 
   2   2   6      168.48      159.54      7.90 o 
   3   2   6      302.67      296.35     14.23 o 
   4   2   6       50.33       54.25      3.24 o 
   5   2   6      112.44      110.11      5.34 o 
   6   2   6        0.03       -1.13      1.84 o 
   7   2   6        0.97       -3.53      2.54 o 
   8   2   6       23.49       24.73      5.75 o 
   9   2   6        0.02       -0.39      4.87 o 
 -10   3   6        3.19       -0.65      3.71 o 
  -9   3   6        0.00       -2.73      3.02 o 
  -8   3   6      110.91      100.68      7.17 o 
  -7   3   6      188.64      183.81     11.47 o 
  -6   3   6       30.42       36.62      9.17 o 
  -5   3   6      186.48      180.75     10.84 o 
  -4   3   6       17.80       13.55      2.74 o 
  -3   3   6       24.49       26.07      2.79 o 
  -2   3   6        0.26       -0.46      1.35 o 
  -1   3   6      157.64      149.80     10.89 o 
   0   3   6       60.11       52.53      4.69 o 
   1   3   6      348.05      349.07     19.48 o 
   2   3   6      309.20      334.00     16.04 o 
   3   3   6       80.62       67.13      4.53 o 
   4   3   6        0.09       -3.42      2.54 o 
   5   3   6        4.72        4.07      2.59 o 
   6   3   6        0.57       -0.24      2.53 o 
   7   3   6       14.23       12.18      3.63 o 
   8   3   6       13.35       11.73      5.15 o 
   9   3   6        8.37        2.76      5.52 o 
  -9   4   6        0.90       -5.75      4.64 o 
  -8   4   6        6.07        8.79      4.68 o 
  -7   4   6       83.72       93.63     21.79 o 
  -6   4   6        2.36       -3.77      3.40 o 
  -5   4   6       65.57       72.64     11.71 o 
  -4   4   6      100.62      108.94      9.05 o 
  -3   4   6        5.45       -1.01      3.29 o 
  -2   4   6        2.39       -0.74      4.27 o 
  -1   4   6        3.66        3.62      2.34 o 
   0   4   6       12.59       11.31      2.52 o 
   1   4   6      339.99      340.68     19.30 o 
   2   4   6      128.99      125.36      8.02 o 
   3   4   6       91.64       87.96     12.24 o 
   4   4   6       22.65       30.99      5.68 o 
   5   4   6        4.78        2.96      4.17 o 
   6   4   6       12.21       16.69      5.51 o 
   7   4   6        1.08       -7.04      5.12 o 
   8   4   6        0.12       -5.30      7.51 o 
  -8   5   6        0.68       -0.63      5.10 o 
  -7   5   6       10.16       10.39      5.21 o 
  -6   5   6        0.19       -3.38      3.98 o 
  -5   5   6        1.10       -1.94      3.97 o 
  -4   5   6       33.29       34.48      6.99 o 
  -3   5   6      154.16      140.35     11.10 o 
  -2   5   6       13.11       10.38      3.85 o 
  -1   5   6       27.51       27.78      4.00 o 
   0   5   6        0.00       -3.24      2.16 o 
   1   5   6      107.62       90.35      6.41 o 
   2   5   6      157.35      152.54      9.83 o 
   3   5   6        0.23       -0.24      3.19 o 
   4   5   6       12.65       13.41      5.17 o 
   5   5   6        7.68       10.50      6.22 o 
   6   5   6        4.29        3.61      5.87 o 
   7   5   6        0.78        1.02      7.55 o 
  -6   6   6        0.01       -7.03      4.92 o 
  -5   6   6        3.15        0.26      9.92 o 
  -4   6   6       15.07       23.37      5.81 o 
  -3   6   6        0.65        0.39      3.17 o 
  -2   6   6        1.67       -1.18      2.94 o 
  -1   6   6        1.03       -0.83      2.97 o 
   0   6   6        5.42        1.38      3.06 o 
   1   6   6       13.48       11.15      3.73 o 
   2   6   6       93.14      122.98     16.97 o 
   3   6   6      121.10      121.72     23.82 o 
   4   6   6        3.11        5.83      5.51 o 
   5   6   6        0.79        6.90      6.00 o 
  -3   7   6        2.81        3.22      5.92 o 
  -2   7   6        5.60       -1.95      7.01 o 
  -1   7   6        0.13       -1.03      4.76 o 
   0   7   6        2.34        4.47      5.10 o 
   1   7   6       18.10       15.46      8.94 o 
   2   7   6        0.15       -7.27      8.77 o 
 -10   1   7        1.96       -5.70      3.80 o 
  -9   1   7        6.28        7.48      3.68 o 
  -8   1   7      234.63      209.48     12.71 o 
  -7   1   7        0.02        0.64      2.30 o 
  -6   1   7        8.75        5.25      1.99 o 
  -5   1   7        7.91        5.77      1.84 o 
  -4   1   7      223.05      225.02      9.74 o 
  -3   1   7      180.65      206.00      8.91 o 
  -2   1   7       63.88       74.09      3.48 o 
  -1   1   7      221.84      177.77      6.92 o 
   0   1   7      359.50      358.90     14.85 o 
   1   1   7      369.23      405.19     16.75 o 
   2   1   7      205.96      197.30      8.46 o 
   3   1   7        0.25        1.27      0.98 o 
   4   1   7        0.03        0.51      1.12 o 
   5   1   7       83.28       92.43      5.17 o 
   6   1   7        5.55        6.52      2.22 o 
   7   1   7      284.17      281.48     13.85 o 
   8   1   7        3.46        2.04      4.29 o 
   9   1   7        0.43       -5.31      4.80 o 
  10   1   7        4.01       -5.15      5.42 o 
 -10   2   7        9.85        6.48      3.35 o 
  -9   2   7       50.51       54.36      8.57 o 
  -8   2   7       23.38       25.83      6.66 o 
  -7   2   7        8.07        2.97      2.94 o 
  -6   2   7        0.00       -1.64      2.42 o 
  -5   2   7        0.02       -2.90      1.93 o 
  -4   2   7      257.73      253.23     14.39 o 
  -3   2   7     1927.06     1983.81    105.78 o 
  -2   2   7       20.13       26.92      8.85 o 
  -1   2   7      332.05      349.45     23.69 o 
   0   2   7       57.90       50.60      4.35 o 
   1   2   7        3.67        3.24      1.27 o 
   2   2   7      206.74      217.87      9.42 o 
   3   2   7      112.56      113.02      5.21 o 
   4   2   7        4.43        6.52      1.45 o 
   5   2   7      107.03       98.43      4.92 o 
   6   2   7       54.62       51.48      4.29 o 
   7   2   7        1.62       -0.80      2.27 o 
   8   2   7        2.96        3.03      4.74 o 
   9   2   7        0.18       -5.44      4.56 o 
  -9   3   7        1.23        4.01      3.37 o 
  -8   3   7        9.50        5.49      4.02 o 
  -7   3   7        3.17        1.98      3.39 o 
  -6   3   7       92.79       97.90      7.20 o 
  -5   3   7       68.02       79.77      6.40 o 
  -4   3   7       18.63       30.32      3.68 o 
  -3   3   7       43.98       54.33      5.09 o 
  -2   3   7        8.61       13.32      2.66 o 
  -1   3   7      123.80      116.72      8.84 o 
   0   3   7        5.43        1.11      2.16 o 
   1   3   7      831.09      837.45     45.50 o 
   2   3   7        1.40        2.02      1.85 o 
   3   3   7      170.19      150.79      7.74 o 
   4   3   7        0.23       -2.91      3.31 o 
   5   3   7       49.74       58.09      5.31 o 
   6   3   7       14.15       12.46      3.09 o 
   7   3   7       12.12        8.51      3.14 o 
   8   3   7       13.03       10.55      7.59 o 
   9   3   7        8.64       20.46      9.58 o 
  -9   4   7        2.65        1.07      5.10 o 
  -8   4   7        0.44       -0.84      4.74 o 
  -7   4   7        1.52       -7.13      6.42 o 
  -6   4   7        2.60        0.00      4.14 o 
  -5   4   7        9.63        2.64      3.71 o 
  -4   4   7       79.62       94.87     21.86 o 
  -3   4   7       20.83       20.41      4.09 o 
  -2   4   7        8.37        2.63      2.75 o 
  -1   4   7       10.13       10.71      3.15 o 
   0   4   7       39.14       48.00      8.52 o 
   1   4   7      100.05       92.83      6.23 o 
   2   4   7       69.60       85.32      8.33 o 
   3   4   7      297.56      293.47     20.91 o 
   4   4   7       56.59       89.10      9.17 o 
   5   4   7        0.02       -5.23      3.49 o 
   6   4   7        4.27        7.14     14.27 o 
   7   4   7       11.48        5.56      7.57 o 
   8   4   7        4.44        7.62      4.54 o 
  -7   5   7        4.43        2.19      5.45 o 
  -6   5   7        3.70       -0.52      9.37 o 
  -5   5   7        2.38        0.04      4.13 o 
  -4   5   7       11.29       14.28      4.74 o 
  -3   5   7       23.51       27.91      6.55 o 
  -2   5   7      154.12      139.67     15.76 o 
  -1   5   7        7.71        5.01      2.78 o 
   0   5   7        1.66       -3.60      2.40 o 
   1   5   7       18.48       21.88      4.38 o 
   2   5   7       60.19       76.71      6.83 o 
   3   5   7        1.64       -5.37      3.99 o 
   4   5   7       14.10       12.41      5.06 o 
   5   5   7       33.64       40.68      7.27 o 
   6   5   7       23.23       26.24      6.86 o 
   7   5   7        0.52       -2.66      7.31 o 
  -6   6   7        4.43        2.18      5.42 o 
  -5   6   7        0.94        1.43      4.98 o 
  -4   6   7       20.92       18.57      5.61 o 
  -3   6   7        0.06        2.38      5.03 o 
  -2   6   7        0.38       -3.94      3.46 o 
  -1   6   7        2.85        0.60      3.18 o 
   0   6   7       25.42       19.43      4.19 o 
   1   6   7        8.33        4.20      3.42 o 
   2   6   7        5.65       13.09      5.08 o 
   3   6   7        9.65       18.37      5.80 o 
   4   6   7        2.65        4.68      7.55 o 
   5   6   7        1.17       -5.86      5.05 o 
  -3   7   7        0.15       -7.53      5.02 o 
  -2   7   7        0.09       -4.17      4.80 o 
  -1   7   7        0.18       -5.01      4.86 o 
   0   7   7        0.38       -4.05      3.79 o 
   1   7   7       13.05       12.77      4.48 o 
   2   7   7        0.09       -7.06      4.71 o 
 -10   0   8        0.98       -6.19      4.70 o 
  -9   0   8        5.70       -0.91      4.49 o 
  -8   0   8       44.62       50.21      6.90 o 
  -7   0   8        5.81        3.18      3.37 o 
  -6   0   8       52.43       70.64      7.27 o 
  -5   0   8      105.52      110.67      8.55 o 
  -4   0   8       80.37       83.88      6.69 o 
  -3   0   8       17.68       21.65      2.17 o 
  -2   0   8        1.17       -0.07      0.97 o 
  -1   0   8        7.00        6.34      1.29 o 
   0   0   8      443.80      430.26     22.99 o 
   1   0   8      125.63      119.14      6.76 o 
   2   0   8      657.18      654.72     34.77 o 
   3   0   8        8.81        7.24      2.00 o 
   4   0   8       57.05       65.59      5.78 o 
   5   0   8       10.36        7.55      2.87 o 
   6   0   8      219.40      198.35     14.30 o 
   7   0   8      283.02      232.53     16.54 o 
   8   0   8       13.08        8.77      6.68 o 
   9   0   8        5.01       -3.53      6.92 o 
 -10   1   8        0.00       -1.92      4.87 o 
  -9   1   8        0.47       -6.27      4.18 o 
  -8   1   8        8.17       10.21      3.04 o 
  -7   1   8       45.01       46.80      4.23 o 
  -6   1   8        7.89        4.30      2.05 o 
  -5   1   8        0.22       -1.86      1.54 o 
  -4   1   8      241.89      246.92     10.68 o 
  -3   1   8      374.29      384.98     16.22 o 
  -2   1   8        0.87       -0.01      0.84 o 
  -1   1   8       76.85       69.75      3.05 o 
   0   1   8     1803.53     1717.91     63.83 o 
   1   1   8      171.08      174.19      7.52 o 
   2   1   8      598.22      646.44     26.57 o 
   3   1   8       25.66       33.02      2.36 o 
   4   1   8        0.02       -0.88      1.09 o 
   5   1   8        0.06       -2.29      1.59 o 
   6   1   8       92.25       92.33      5.42 o 
   7   1   8        2.04        4.85      3.69 o 
   8   1   8       16.40       19.41      5.45 o 
   9   1   8        6.04        6.84      5.09 o 
 -10   2   8       35.87       34.11      8.41 o 
  -9   2   8       53.13       55.50     11.74 o 
  -8   2   8        0.10       -0.39      3.19 o 
  -7   2   8       11.19        4.88      3.18 o 
  -6   2   8        5.14        2.03      6.78 o 
  -5   2   8       21.77       29.96      3.61 o 
  -4   2   8      458.68      487.25     26.76 o 
  -3   2   8       21.78       32.95      3.35 o 
  -2   2   8     1703.00     1670.44     89.03 o 
  -1   2   8      308.63      302.80     20.77 o 
   0   2   8      206.75      199.72     14.00 o 
   1   2   8        0.00       -0.64      1.08 o 
   2   2   8       22.41       17.39      1.89 o 
   3   2   8        0.22        0.00      1.14 o 
   4   2   8        2.66        4.12      1.53 o 
   5   2   8      109.10      106.87      5.98 o 
   6   2   8        6.50        6.28      2.34 o 
   7   2   8       20.54       19.18      3.26 o 
   8   2   8        0.00       -4.38      4.12 o 
   9   2   8        5.85        0.65      7.69 o 
  -9   3   8        0.03       -1.01      3.72 o 
  -8   3   8        9.38        6.51      3.95 o 
  -7   3   8       17.57       19.68      4.17 o 
  -6   3   8       68.09       88.77      7.48 o 
  -5   3   8       94.05      100.41      6.74 o 
  -4   3   8        1.94       -1.12      2.49 o 
  -3   3   8       98.27       99.50      9.90 o 
  -2   3   8        2.28        5.85      2.53 o 
  -1   3   8        9.41        5.25      2.51 o 
   0   3   8        0.02       -1.50      1.96 o 
   1   3   8       17.35       22.08      3.71 o 
   2   3   8       93.29       97.94      6.29 o 
   3   3   8      114.72       94.51      7.82 o 
   4   3   8       18.64       12.12      3.73 o 
   5   3   8        0.19       -4.29      2.86 o 
   6   3   8        0.05        2.85      3.46 o 
   7   3   8        0.07        0.41      3.79 o 
   8   3   8        0.01       -0.59      5.29 o 
  -8   4   8        2.35        5.48      4.98 o 
  -7   4   8        0.80       -0.78      4.08 o 
  -6   4   8       50.46       52.30      7.40 o 
  -5   4   8        2.02       -0.67      3.78 o 
  -4   4   8       58.89       71.78      8.94 o 
  -3   4   8       62.60       80.72     14.33 o 
  -2   4   8       14.77       17.36      3.88 o 
  -1   4   8        2.39        0.67      2.67 o 
   0   4   8       35.88       40.46      5.30 o 
   1   4   8        0.03        1.05      3.41 o 
   2   4   8      310.73      292.72     16.86 o 
   3   4   8      113.87      113.88      9.40 o 
   4   4   8       37.99       51.73      7.04 o 
   5   4   8        0.00       -1.30      3.70 o 
   6   4   8       20.07       30.98      8.67 o 
   7   4   8        7.82        4.17      4.31 o 
   8   4   8        0.47       -7.50      5.29 o 
  -7   5   8        0.56       -1.76      4.70 o 
  -6   5   8        3.03       -3.75      4.38 o 
  -5   5   8       19.06       16.62      7.03 o 
  -4   5   8       37.36       43.55      6.38 o 
  -3   5   8       10.71        6.24      8.49 o 
  -2   5   8       58.18       79.42      8.29 o 
  -1   5   8        4.50       -1.69      3.08 o 
   0   5   8        0.04       -4.00      3.17 o 
   1   5   8      123.14      105.10      7.36 o 
   2   5   8      129.58      110.47     14.47 o 
   3   5   8       17.02       12.36      5.10 o 
   4   5   8       23.64       31.09      9.19 o 
   5   5   8        5.10        6.19      5.19 o 
   6   5   8       16.32       25.76      9.11 o 
  -6   6   8        1.01        0.81      5.47 o 
  -5   6   8        4.51        5.18      5.36 o 
  -4   6   8       56.47       53.08      7.87 o 
  -3   6   8        2.73       -3.37      3.93 o 
  -2   6   8        1.10        2.11      3.20 o 
  -1   6   8        0.30       -4.17      4.02 o 
   0   6   8        1.04        0.10      3.13 o 
   1   6   8       17.24       15.36      3.98 o 
   2   6   8        2.72       -4.18      4.22 o 
   3   6   8        3.91       -1.40      4.77 o 
   4   6   8        1.25        0.00      5.24 o 
   5   6   8        1.50       -1.84      5.08 o 
  -2   7   8        0.61        0.97      3.99 o 
  -1   7   8        0.38       -2.26      4.01 o 
   0   7   8        7.30        2.19      3.99 o 
   1   7   8        8.25        7.60      5.47 o 
 -10   1   9        2.38       -0.51      3.25 o 
  -9   1   9       20.45       21.53      5.94 o 
  -8   1   9        4.70        1.98      2.57 o 
  -7   1   9       53.90       58.75      4.87 o 
  -6   1   9        0.03       -2.53      1.69 o 
  -5   1   9        0.98       -2.06      1.61 o 
  -4   1   9      763.80      781.17     32.46 o 
  -3   1   9     1010.80     1060.07     43.73 o 
  -2   1   9       98.91       91.10      3.90 o 
  -1   1   9       75.79       71.55      3.14 o 
   0   1   9      942.32      898.28     33.61 o 
   1   1   9      132.81      138.87      6.17 o 
   2   1   9       32.91       36.56      2.46 o 
   3   1   9        5.79        4.23      1.20 o 
   4   1   9       10.21        7.52      1.81 o 
   5   1   9       25.34       30.25      4.57 o 
   6   1   9      181.31      177.65      9.29 o 
   7   1   9        0.19       -0.64      2.43 o 
   8   1   9        2.41       -0.78      3.23 o 
   9   1   9        2.97       -3.99      4.79 o 
 -10   2   9        3.27        2.52      3.73 o 
  -9   2   9        0.01        5.24      3.56 o 
  -8   2   9      133.89      122.74      8.47 o 
  -7   2   9        7.42        7.29      3.45 o 
  -6   2   9        5.44        0.72      3.60 o 
  -5   2   9       46.95       60.63      5.30 o 
  -4   2   9       14.91       23.91      2.47 o 
  -3   2   9      289.29      268.48     15.06 o 
  -2   2   9      382.93      399.83     21.92 o 
  -1   2   9      482.02      496.29     26.95 o 
   0   2   9       39.33       42.66      5.59 o 
   1   2   9      390.21      418.60     19.64 o 
   2   2   9        0.07       -0.56      1.18 o 
   3   2   9        0.75       -1.14      1.26 o 
   4   2   9       72.29       79.22      4.10 o 
   5   2   9       25.68       30.28      3.38 o 
   6   2   9        8.54       12.03      2.77 o 
   7   2   9       21.07       25.47      3.53 o 
   8   2   9        6.61        2.33      3.42 o 
   9   2   9        0.09       -6.14      5.63 o 
  -9   3   9        6.10       -0.23      4.97 o 
  -8   3   9        3.33        3.65      4.15 o 
  -7   3   9        1.27        1.92      4.51 o 
  -6   3   9      155.19      153.19     12.27 o 
  -5   3   9       51.64       63.20      8.51 o 
  -4   3   9       41.55       52.24      6.19 o 
  -3   3   9        4.66        6.44      2.98 o 
  -2   3   9       22.05       32.04      4.65 o 
  -1   3   9       26.87       25.50      3.89 o 
   0   3   9       68.23       73.98     10.96 o 
   1   3   9       75.44       74.16      6.45 o 
   2   3   9      385.86      381.89     21.36 o 
   3   3   9       79.16       77.45     16.30 o 
   4   3   9       43.56       45.26      7.66 o 
   5   3   9        9.05        3.93      3.52 o 
   6   3   9       58.50       74.08      8.10 o 
   7   3   9       14.07       15.80      4.74 o 
   8   3   9        0.06       -5.93      3.96 o 
  -8   4   9        5.17        5.57      4.99 o 
  -7   4   9        4.89        1.46      4.44 o 
  -6   4   9        1.46        0.79      4.43 o 
  -5   4   9        6.40        3.52      3.99 o 
  -4   4   9      115.06      102.17      9.97 o 
  -3   4   9       19.61       28.22      7.22 o 
  -2   4   9        4.12        1.09      2.67 o 
  -1   4   9       16.60       18.25      4.14 o 
   0   4   9        0.31        1.68      3.11 o 
   1   4   9      476.06      435.15     24.41 o 
   2   4   9       93.85       92.57     17.21 o 
   3   4   9        0.06       -4.06      3.45 o 
   4   4   9       47.95       66.52      8.10 o 
   5   4   9        0.38       -0.53      3.84 o 
   6   4   9        0.17       -0.87      3.61 o 
   7   4   9        5.23        6.10      4.71 o 
  -7   5   9        0.14       -3.37      5.07 o 
  -6   5   9        0.27       -4.35      4.71 o 
  -5   5   9        0.08       -7.86      5.24 o 
  -4   5   9        2.75        2.93      4.38 o 
  -3   5   9        6.61        4.39      3.75 o 
  -2   5   9        7.86        5.19      3.53 o 
  -1   5   9        6.68        0.73      3.82 o 
   0   5   9       27.86       17.56      7.88 o 
   1   5   9        0.37       -3.28      3.21 o 
   2   5   9       34.47       60.06      7.59 o 
   3   5   9        0.57       -0.69      4.10 o 
   4   5   9        6.55       -3.91      4.40 o 
   5   5   9        3.47        8.60      5.65 o 
   6   5   9        2.53        5.28      7.51 o 
  -5   6   9        1.93        2.13      5.39 o 
  -4   6   9        3.96       -0.78      4.79 o 
  -3   6   9        1.49        1.21      7.15 o 
  -2   6   9        0.26       -1.04      3.24 o 
  -1   6   9        6.05       -3.21      3.13 o 
   0   6   9        0.55       -3.49      4.35 o 
   1   6   9        8.59        2.80      4.69 o 
   2   6   9       11.12       16.35      5.47 o 
   3   6   9        1.96       -0.95      4.18 o 
   4   6   9        6.57       -2.27     11.01 o 
  -1   7   9        0.28        1.45      4.43 o 
   0   7   9        8.70       12.08      4.53 o 
 -10   0  10        0.52       -2.54      7.49 o 
  -9   0  10        0.02       -8.46      6.43 o 
  -8   0  10       11.26       11.02      4.52 o 
  -7   0  10       42.93       54.14     11.48 o 
  -6   0  10       20.83       19.11      3.91 o 
  -5   0  10       82.38       78.96      6.61 o 
  -4   0  10        6.42        4.59      1.73 o 
  -3   0  10       30.48       41.48      3.46 o 
  -2   0  10        1.23        2.20      2.32 o 
  -1   0  10       31.63       40.08      3.91 o 
   0   0  10      590.26      597.31     31.85 o 
   1   0  10     1377.56     1356.83     71.55 o 
   2   0  10       57.19       63.94      4.08 o 
   3   0  10       16.80       20.94      6.01 o 
   4   0  10      246.10      246.82     17.03 o 
   5   0  10      726.33      709.31     46.26 o 
   6   0  10       28.94       40.57      5.85 o 
   7   0  10        2.85       -1.13      4.84 o 
   8   0  10       13.51       23.16      5.27 o 
   9   0  10        2.25        6.82      7.45 o 
 -10   1  10        0.44        2.02      3.83 o 
  -9   1  10        0.02       -5.04      3.36 o 
  -8   1  10        1.83       -0.03      2.67 o 
  -7   1  10       41.47       53.21      4.71 o 
  -6   1  10        2.47       -1.17      2.43 o 
  -5   1  10        3.67        1.21      1.79 o 
  -4   1  10      125.65      130.77      6.07 o 
  -3   1  10      331.53      326.15     13.89 o 
  -2   1  10      155.19      142.84      5.83 o 
  -1   1  10       78.77       74.59      3.32 o 
   0   1  10        0.72        0.14      0.96 o 
   1   1  10      201.29      194.55      8.41 o 
   2   1  10        3.49        2.64      1.18 o 
   3   1  10       35.10       41.30      2.73 o 
   4   1  10        0.18       -2.21      1.47 o 
   5   1  10      115.73       97.96      5.70 o 
   6   1  10       76.83       72.10      5.38 o 
   7   1  10        0.23        1.66      2.57 o 
   8   1  10       15.33       26.89      5.50 o 
   9   1  10        0.55        1.84      5.56 o 
 -10   2  10        1.34        3.35      4.08 o 
  -9   2  10      163.61      152.87     10.22 o 
  -8   2  10      155.01      154.13     10.13 o 
  -7   2  10        0.01       -4.12      2.75 o 
  -6   2  10        0.80       -0.08      2.78 o 
  -5   2  10      212.18      206.06     12.23 o 
  -4   2  10      573.51      592.15     27.66 o 
  -3   2  10      218.09      213.45     10.42 o 
  -2   2  10      961.31      972.39     44.70 o 
  -1   2  10       29.51       29.20      2.45 o 
   0   2  10      736.08      709.81     32.78 o 
   1   2  10       38.43       38.45      2.60 o 
   2   2  10        0.60       -1.61      1.16 o 
   3   2  10        5.08        5.34      1.54 o 
   4   2  10       38.16       45.64      3.79 o 
   5   2  10       39.19       37.66      3.76 o 
   6   2  10       78.54      104.09      6.88 o 
   7   2  10       22.11       27.76      3.77 o 
   8   2  10       12.02       13.26      4.83 o 
  -9   3  10        2.33        4.37      5.37 o 
  -8   3  10        1.34       -5.64      5.58 o 
  -7   3  10       14.56       11.32      4.57 o 
  -6   3  10       21.68       27.22      5.80 o 
  -5   3  10       73.61      103.93     10.61 o 
  -4   3  10      449.61      467.88     32.18 o 
  -3   3  10        2.39       -0.89      3.86 o 
  -2   3  10        4.89        5.20      2.81 o 
  -1   3  10       16.17       16.35      3.54 o 
   0   3  10      610.59      567.14     38.28 o 
   1   3  10      418.29      397.88     27.35 o 
   2   3  10       66.06       66.15      7.15 o 
   3   3  10       97.09      105.13      8.63 o 
   4   3  10       37.92       41.48      4.72 o 
   5   3  10        0.01       -1.55      3.84 o 
   6   3  10        0.54        4.74      3.66 o 
   7   3  10        0.60       -4.26      3.58 o 
   8   3  10        3.75        2.77      4.65 o 
  -8   4  10        0.32        0.82      5.12 o 
  -7   4  10        0.38       -5.75      7.96 o 
  -6   4  10       35.54       43.14      6.93 o 
  -5   4  10       58.72       56.64      7.50 o 
  -4   4  10       86.53      106.83     10.61 o 
  -3   4  10       11.58        8.85      3.88 o 
  -2   4  10       16.07       21.85      6.18 o 
  -1   4  10       26.23       23.25      4.54 o 
   0   4  10      141.70      121.23      9.78 o 
   1   4  10        5.45        5.18      2.70 o 
   2   4  10       50.85       60.00      7.17 o 
   3   4  10        0.36        0.78      3.34 o 
   4   4  10       91.45       90.95      9.43 o 
   5   4  10        5.82        2.70      6.62 o 
   6   4  10        0.70        0.21      5.50 o 
   7   4  10        0.13       -6.61      4.44 o 
  -7   5  10        2.40       -1.88      5.28 o 
  -6   5  10        0.83       -4.71      5.22 o 
  -5   5  10       11.10       10.90      4.79 o 
  -4   5  10       33.85       24.36      5.57 o 
  -3   5  10       30.45       25.13      5.27 o 
  -2   5  10       18.10       16.93      4.74 o 
  -1   5  10       19.71       10.00      5.00 o 
   0   5  10        2.75        0.35      2.77 o 
   1   5  10       11.73        6.51      6.44 o 
   2   5  10        7.28        8.43      4.77 o 
   3   5  10       13.22        8.01      4.61 o 
   4   5  10        7.22       12.61      5.21 o 
   5   5  10        1.17       -4.85      5.85 o 
   6   5  10        0.01       -1.93      8.18 o 
  -5   6  10        1.82       -2.09      7.26 o 
  -4   6  10        7.40        6.83      5.02 o 
  -3   6  10       29.03       33.75      6.54 o 
  -2   6  10        0.09       -5.54      4.10 o 
  -1   6  10        3.14        2.06      3.42 o 
   0   6  10       19.58       13.65      4.08 o 
   1   6  10       48.37       60.82      8.28 o 
   2   6  10        5.37        1.45      5.14 o 
   3   6  10        2.49        4.67      5.33 o 
   4   6  10        0.06       -9.65      6.74 o 
 -10   1  11       45.50       54.55      9.27 o 
  -9   1  11       29.25       22.83      3.91 o 
  -8   1  11        9.97        7.95      3.70 o 
  -7   1  11       17.25       16.61      3.34 o 
  -6   1  11        8.38        2.35      2.32 o 
  -5   1  11      117.66      111.78      6.26 o 
  -4   1  11        3.96        1.89      1.42 o 
  -3   1  11       15.07       14.21      2.26 o 
  -2   1  11       43.17       51.43      2.85 o 
  -1   1  11      355.69      345.84     13.32 o 
   0   1  11      188.50      200.56      7.97 o 
   1   1  11      205.74      195.40      8.54 o 
   2   1  11        4.28        1.45      1.18 o 
   3   1  11        0.02       -1.01      1.44 o 
   4   1  11       61.88       71.58      4.90 o 
   5   1  11        3.27        2.10      2.27 o 
   6   1  11        1.08       -1.10      2.54 o 
   7   1  11        0.44        1.26      2.62 o 
   8   1  11        4.37        3.66      3.59 o 
   9   1  11        0.19       -8.45      5.64 o 
  -9   2  11        3.12        8.10      7.33 o 
  -8   2  11       13.93       20.79      4.87 o 
  -7   2  11        9.83        6.75      3.65 o 
  -6   2  11       26.70       28.86      5.63 o 
  -5   2  11      132.31      122.23      7.94 o 
  -4   2  11      145.39      143.09      7.39 o 
  -3   2  11       12.07       13.79      2.04 o 
  -2   2  11       40.50       42.64      3.14 o 
  -1   2  11      147.74      134.72      6.86 o 
   0   2  11      245.95      220.41     10.80 o 
   1   2  11        0.00       -1.91      1.78 o 
   2   2  11        0.00       -2.32      1.55 o 
   3   2  11       13.93       19.87      2.19 o 
   4   2  11        0.02       -1.82      1.79 o 
   5   2  11        0.01        0.42      2.65 o 
   6   2  11       14.25       28.32      4.15 o 
   7   2  11       13.06       12.54      4.87 o 
   8   2  11        7.46        3.84      9.69 o 
  -9   3  11        0.66       -1.99      4.95 o 
  -8   3  11        5.57        1.54      4.83 o 
  -7   3  11       10.02        5.18      5.40 o 
  -6   3  11       18.36       38.07      6.49 o 
  -5   3  11      329.78      319.19     22.80 o 
  -4   3  11      378.71      364.74     25.63 o 
  -3   3  11        8.04        9.57      3.75 o 
  -2   3  11       33.71       37.01      5.31 o 
  -1   3  11       37.63       42.76      5.49 o 
   0   3  11      164.69      151.16     11.43 o 
   1   3  11       15.10       13.11      3.81 o 
   2   3  11      204.90      200.90     14.76 o 
   3   3  11        0.22       -3.26      2.47 o 
   4   3  11        8.36       10.04      4.49 o 
   5   3  11        0.36       -3.58      3.54 o 
   6   3  11        9.48        3.38      4.10 o 
   7   3  11        0.04       -1.80      3.79 o 
   8   3  11        0.32       -3.62      4.49 o 
  -8   4  11        0.17       -0.69      4.88 o 
  -7   4  11        4.33       -0.43      4.93 o 
  -6   4  11       34.24       42.19     11.58 o 
  -5   4  11       30.53       28.55      6.11 o 
  -4   4  11        7.81        1.36      8.82 o 
  -3   4  11       64.88       80.00     10.87 o 
  -2   4  11        2.25       -4.18      2.78 o 
  -1   4  11       58.22       58.84      6.97 o 
   0   4  11       45.95       53.55      6.74 o 
   1   4  11        1.20       -2.57      3.59 o 
   2   4  11       21.88       19.99      4.73 o 
   3   4  11        2.51       -2.58      3.66 o 
   4   4  11        6.26        3.83      5.51 o 
   5   4  11       68.05       91.26      9.57 o 
   6   4  11        4.70       -4.10      4.06 o 
   7   4  11        0.00       -8.03      5.35 o 
  -7   5  11        0.19        0.59      5.89 o 
  -6   5  11        0.01       -2.33      5.42 o 
  -5   5  11        2.04       -4.48      5.06 o 
  -4   5  11        2.10       -2.90      4.04 o 
  -3   5  11        2.00       -1.94      4.20 o 
  -2   5  11        2.07       -0.82      3.76 o 
  -1   5  11        3.23       -0.78      3.69 o 
   0   5  11        6.84        0.98      2.98 o 
   1   5  11       10.05        9.03      6.42 o 
   2   5  11        3.26        7.21      4.69 o 
   3   5  11        0.98       -5.99      4.37 o 
   4   5  11        2.71        2.89      5.06 o 
   5   5  11        2.61        9.24      8.06 o 
  -4   6  11        1.47        1.17      5.25 o 
  -3   6  11        4.88       -0.30      6.30 o 
  -2   6  11        0.13       -6.05      7.60 o 
  -1   6  11       14.47       19.59      4.67 o 
   0   6  11       22.26       31.10      6.44 o 
   1   6  11        2.48        3.47      4.72 o 
   2   6  11        2.63        2.42      5.00 o 
   3   6  11        1.50       -3.71      5.32 o 
 -10   0  12       10.54        8.22      6.50 o 
  -9   0  12        0.52       -6.11      4.07 o 
  -8   0  12        2.09       -5.99      3.99 o 
  -7   0  12        0.22       -5.22      3.48 o 
  -6   0  12       84.47       86.14      9.20 o 
  -5   0  12      201.19      192.99     14.15 o 
  -4   0  12        7.96        5.24      2.03 o 
  -3   0  12        8.40        8.55      2.31 o 
  -2   0  12       64.99       60.62      4.64 o 
  -1   0  12      486.64      467.71     25.21 o 
   0   0  12        1.10       -0.38      1.95 o 
   1   0  12       22.83       23.92      2.54 o 
   2   0  12       20.48       27.75      6.05 o 
   3   0  12       21.99       37.31      4.71 o 
   4   0  12        0.76        4.63      3.15 o 
   5   0  12      499.59      506.98     33.83 o 
   6   0  12       42.05       37.17     10.00 o 
   7   0  12        0.76       -2.49      3.64 o 
   8   0  12       10.80       13.01      4.90 o 
  -9   1  12        8.00       11.66      3.82 o 
  -8   1  12        0.15       -4.67      3.12 o 
  -7   1  12       14.92       12.27      3.09 o 
  -6   1  12        3.45       -3.06      2.10 o 
  -5   1  12        6.78        4.04      2.18 o 
  -4   1  12        0.54       -2.02      1.34 o 
  -3   1  12        2.84        1.04      1.34 o 
  -2   1  12      153.22      140.16      5.84 o 
  -1   1  12       47.31       52.82      2.97 o 
   0   1  12      260.76      248.08      9.75 o 
   1   1  12       17.85       18.06      1.91 o 
   2   1  12        2.43        0.67      1.23 o 
   3   1  12        0.14        0.04      1.62 o 
   4   1  12       83.27       82.66      5.09 o 
   5   1  12       10.89       15.05      3.17 o 
   6   1  12       48.88       48.83      4.54 o 
   7   1  12        0.36        0.38      3.54 o 
   8   1  12        0.09       -0.90      3.17 o 
  -9   2  12       21.36       30.51      6.98 o 
  -8   2  12        0.31       -0.19      5.02 o 
  -7   2  12       34.51       33.04      4.95 o 
  -6   2  12       25.64       21.53      4.07 o 
  -5   2  12        7.86        4.16      2.75 o 
  -4   2  12      116.88      105.47      6.91 o 
  -3   2  12       64.15       72.96      5.58 o 
  -2   2  12      135.13      133.85      8.16 o 
  -1   2  12      150.02      127.94      7.82 o 
   0   2  12       63.10       75.14      5.00 o 
   1   2  12      117.46      109.71      5.98 o 
   2   2  12        5.78        4.05      1.93 o 
   3   2  12       13.89       11.83      2.91 o 
   4   2  12       41.57       39.89      4.59 o 
   5   2  12        8.82       10.58      3.35 o 
   6   2  12       38.59       55.03      5.84 o 
   7   2  12        0.94        3.96      3.36 o 
   8   2  12        6.48       10.61      5.14 o 
  -9   3  12       10.46        6.41      5.96 o 
  -8   3  12        0.02       -1.73      8.37 o 
  -7   3  12       23.39       22.14      7.78 o 
  -6   3  12       95.49      131.33     12.63 o 
  -5   3  12       73.91       95.60      9.84 o 
  -4   3  12      147.34      145.49     11.51 o 
  -3   3  12       43.96       48.44      6.47 o 
  -2   3  12        7.20        3.46      3.17 o 
  -1   3  12      293.73      280.32     19.89 o 
   0   3  12        0.31       -1.17      2.89 o 
   1   3  12      217.48      204.86     12.05 o 
   2   3  12       30.58       30.55      3.90 o 
   3   3  12       34.00       44.27      5.02 o 
   4   3  12       35.59       43.72     10.11 o 
   5   3  12       22.01       23.38      5.40 o 
   6   3  12        0.08       -4.24      3.88 o 
   7   3  12        0.22       -5.37      3.58 o 
  -8   4  12        0.01       -4.90      7.95 o 
  -7   4  12        0.02       -6.60      4.77 o 
  -6   4  12        2.90        7.56      5.36 o 
  -5   4  12       25.85       20.84      5.34 o 
  -4   4  12        2.82       -0.35      3.95 o 
  -3   4  12       13.73        4.32      4.47 o 
  -2   4  12        0.06       -5.08      3.39 o 
  -1   4  12       27.46       31.41     10.28 o 
   0   4  12      235.90      228.47     16.83 o 
   1   4  12       20.67       17.15      4.72 o 
   2   4  12       27.77       27.44      5.34 o 
   3   4  12       83.07       99.70     10.05 o 
   4   4  12        6.46       14.07      4.57 o 
   5   4  12       26.79       27.08      5.54 o 
   6   4  12        0.00       -2.41      4.39 o 
  -6   5  12        0.06        0.09      5.04 o 
  -5   5  12       10.30        4.80      7.15 o 
  -4   5  12        8.01       12.86     13.78 o 
  -3   5  12        0.97       -5.61      3.74 o 
  -2   5  12        0.49        1.13      3.84 o 
  -1   5  12        1.30       -3.83      3.64 o 
   0   5  12       44.32       34.05      6.20 o 
   1   5  12        1.08       -2.15      4.15 o 
   2   5  12        0.86       -3.56      4.57 o 
   3   5  12        0.92       -5.74      4.57 o 
   4   5  12        1.12       -2.84      6.60 o 
   5   5  12        1.78       -3.39      6.84 o 
  -4   6  12        6.54       10.75      6.76 o 
  -3   6  12        0.12       -7.83      5.22 o 
  -2   6  12        0.49       -3.30      4.70 o 
  -1   6  12        0.03        6.72      5.58 o 
   0   6  12        1.02        0.64      6.47 o 
   1   6  12        0.00       -4.86      4.78 o 
   2   6  12        3.79       -3.32      5.12 o 
   3   6  12        0.24       -6.01      5.06 o 
  -9   1  13       35.36       39.24      5.15 o 
  -8   1  13        0.79       -4.12      3.11 o 
  -7   1  13        2.50       -3.27      2.69 o 
  -6   1  13        0.30       -1.01      2.38 o 
  -5   1  13       34.05       32.29      3.47 o 
  -4   1  13        1.60       -2.24      1.66 o 
  -3   1  13       12.26       11.26      1.71 o 
  -2   1  13       55.26       62.01      3.28 o 
  -1   1  13       72.18       64.59      3.19 o 
   0   1  13       70.99       66.74      3.25 o 
   1   1  13        2.55       -0.51      1.49 o 
   2   1  13       11.93        6.94      1.91 o 
   3   1  13       10.11        9.15      2.90 o 
   4   1  13      143.49      126.78      7.02 o 
   5   1  13       52.01       62.78      5.10 o 
   6   1  13       10.24        9.11      3.00 o 
   7   1  13       18.35       21.57      3.84 o 
   8   1  13        0.08       -0.54      3.18 o 
  -9   2  13        4.52       13.33      6.08 o 
  -8   2  13        5.95        4.70      4.93 o 
  -7   2  13       31.99       40.74      7.13 o 
  -6   2  13        1.52        1.94      4.19 o 
  -5   2  13       64.76       85.08      8.71 o 
  -4   2  13        9.56        6.64      6.37 o 
  -3   2  13        5.89        5.14      2.50 o 
  -2   2  13       52.91       61.32      5.16 o 
  -1   2  13       26.77       20.86      4.11 o 
   0   2  13      248.63      230.60     11.39 o 
   1   2  13      106.08       96.19      5.46 o 
   2   2  13        5.03        3.32      2.02 o 
   3   2  13        1.31       -0.63      2.35 o 
   4   2  13        0.67       -3.51      2.56 o 
   5   2  13        0.46       -3.86      2.57 o 
   6   2  13        1.25       -2.08      3.11 o 
   7   2  13        1.90       -0.51      3.58 o 
  -8   3  13        0.01        0.86      7.82 o 
  -7   3  13        0.31       -1.84      6.06 o 
  -6   3  13       35.10       38.04      6.65 o 
  -5   3  13       80.83      117.14     21.54 o 
  -4   3  13       40.66       47.06      6.70 o 
  -3   3  13       91.55       92.84      6.65 o 
  -2   3  13       29.68       37.95      6.15 o 
  -1   3  13        2.15        3.28      2.58 o 
   0   3  13       17.79       21.52      3.58 o 
   1   3  13       46.95       50.63      5.11 o 
   2   3  13       28.60       29.91      4.07 o 
   3   3  13       82.11      102.11     16.11 o 
   4   3  13      112.33      116.47      9.67 o 
   5   3  13        0.54       -6.67      4.44 o 
   6   3  13        1.03       -1.19      5.75 o 
   7   3  13        2.63        0.26      5.07 o 
  -7   4  13       10.88       10.16     10.40 o 
  -6   4  13       71.81       90.79     10.73 o 
  -5   4  13        7.23        3.95      4.81 o 
  -4   4  13        6.33        2.63      4.59 o 
  -3   4  13       27.94       28.10      5.86 o 
  -2   4  13        3.87        1.70      3.94 o 
  -1   4  13       78.07       89.32      9.26 o 
   0   4  13       45.07       46.62      6.55 o 
   1   4  13        0.13       -3.65      3.86 o 
   2   4  13       68.46       99.47     10.16 o 
   3   4  13        0.24        1.45      4.43 o 
   4   4  13        0.01       -5.55      3.70 o 
   5   4  13        0.02       -3.95      6.00 o 
   6   4  13        1.18       -6.42      4.28 o 
  -6   5  13        3.47        0.96      6.11 o 
  -5   5  13        0.00       -4.80      4.85 o 
  -4   5  13        3.49        0.33      7.80 o 
  -3   5  13        0.44       -0.57      4.54 o 
  -2   5  13        0.12       -2.69      4.97 o 
  -1   5  13        4.82       -3.04      4.30 o 
   0   5  13       24.73       47.80      7.50 o 
   1   5  13        1.59        1.97      4.77 o 
   2   5  13        2.86        2.00      4.88 o 
   3   5  13        1.37       -5.99      7.30 o 
   4   5  13        3.78        0.22      7.35 o 
  -3   6  13        0.09       -8.50      8.88 o 
  -2   6  13        1.37        1.16      5.41 o 
  -1   6  13        1.32       -3.35      5.01 o 
   0   6  13       26.93       46.33      7.89 o 
   1   6  13        3.66        5.34      5.89 o 
   2   6  13        7.33        5.58      5.31 o 
  -9   0  14        3.52        5.74      6.03 o 
  -8   0  14        0.06       -6.12      4.08 o 
  -7   0  14        1.35       -4.51      4.92 o 
  -6   0  14       39.20       34.25      5.93 o 
  -5   0  14      229.56      202.99     14.92 o 
  -4   0  14      136.41      114.63     14.12 o 
  -3   0  14       90.75       82.40      5.54 o 
  -2   0  14       66.00       70.81      5.50 o 
  -1   0  14      449.02      440.06     23.97 o 
   0   0  14      108.09       97.51      6.14 o 
   1   0  14       13.76       13.53      3.17 o 
   2   0  14       13.61       14.31      3.72 o 
   3   0  14      156.49      142.16     10.72 o 
   4   0  14        1.76        4.61      3.51 o 
   5   0  14        0.01       -1.23      4.68 o 
   6   0  14       16.13       12.63      4.72 o 
   7   0  14       19.23       25.20     11.91 o 
   8   0  14        0.17       -5.05      4.30 o 
  -9   1  14       35.83       47.01      5.66 o 
  -8   1  14        0.31       -5.03      3.35 o 
  -7   1  14        6.54        0.68      3.00 o 
  -6   1  14       75.22       93.43      6.60 o 
  -5   1  14       14.44       10.36      2.64 o 
  -4   1  14        0.16       -2.83      1.88 o 
  -3   1  14       66.76       69.78      3.76 o 
  -2   1  14      131.12      113.61      4.98 o 
  -1   1  14      155.28      137.23      5.81 o 
   0   1  14       46.03       56.59      4.89 o 
   1   1  14        9.87        7.17      1.74 o 
   2   1  14       19.96       20.88      2.74 o 
   3   1  14       69.53       83.38      5.48 o 
   4   1  14      106.30      100.02      6.10 o 
   5   1  14       23.85       19.63      3.23 o 
   6   1  14       16.58       15.61      3.32 o 
   7   1  14        1.35        2.46      3.58 o 
  -9   2  14        0.03       -3.19      5.97 o 
  -8   2  14       25.36       24.85     11.27 o 
  -7   2  14       14.16       14.38      5.81 o 
  -6   2  14       87.16       98.39     16.43 o 
  -5   2  14       25.61       17.92      4.79 o 
  -4   2  14        5.06        1.83      3.41 o 
  -3   2  14       10.13        8.86      3.08 o 
  -2   2  14        1.06        1.97      2.90 o 
  -1   2  14      359.18      342.71     19.13 o 
   0   2  14        8.13       14.36      2.61 o 
   1   2  14      157.70      150.48      7.93 o 
   2   2  14        4.39        0.94      2.56 o 
   3   2  14       18.75       21.40      5.23 o 
   4   2  14       54.58       47.32      5.31 o 
   5   2  14       11.09       14.96      3.75 o 
   6   2  14        0.58       -1.19      3.54 o 
   7   2  14        4.15        1.63      3.71 o 
  -8   3  14       10.87        1.01      9.54 o 
  -7   3  14       13.91       22.42      6.54 o 
  -6   3  14       61.07       67.10      8.86 o 
  -5   3  14      147.83      130.13     11.00 o 
  -4   3  14        0.17       -2.81      5.31 o 
  -3   3  14      134.18      125.81      8.12 o 
  -2   3  14       97.71      103.65      7.94 o 
  -1   3  14      336.06      302.16     17.18 o 
   0   3  14      131.26      125.93      8.08 o 
   1   3  14       39.30       34.88      4.41 o 
   2   3  14        4.10        5.41      3.18 o 
   3   3  14       39.54       34.83      7.06 o 
   4   3  14        9.14       16.66      4.93 o 
   5   3  14        9.62       10.11      4.41 o 
   6   3  14        0.03       -6.01      4.00 o 
  -7   4  14       24.88       14.45      6.51 o 
  -6   4  14       34.06       39.43      7.33 o 
  -5   4  14       18.88       13.41      5.72 o 
  -4   4  14       19.69       15.04      5.36 o 
  -3   4  14        6.25        9.83      4.38 o 
  -2   4  14       39.07       28.15      5.92 o 
  -1   4  14        1.64        2.65      4.33 o 
   0   4  14       31.82       44.23      6.68 o 
   1   4  14        0.64       -4.32      2.88 o 
   2   4  14        0.29       -4.36      2.91 o 
   3   4  14        8.26        8.32      4.35 o 
   4   4  14        3.73        6.39      8.18 o 
   5   4  14        4.62        0.50      5.02 o 
  -5   5  14        0.03        0.06      5.55 o 
  -4   5  14        1.45       -1.66      5.26 o 
  -3   5  14        1.48       -6.11      4.07 o 
  -2   5  14        7.27        0.61      5.14 o 
  -1   5  14        3.27       -3.96      4.30 o 
   0   5  14        1.43       -1.73      5.02 o 
   1   5  14        1.95        0.81      4.77 o 
   2   5  14        0.86       -2.67      4.94 o 
   3   5  14        7.13        5.97      7.67 o 
   4   5  14       16.62       20.79      6.03 o 
  -2   6  14        0.31       -1.87      5.53 o 
  -1   6  14        2.38       10.31      6.22 o 
   0   6  14        0.05       -7.84      5.44 o 
  -9   1  15       10.18       16.85      4.64 o 
  -8   1  15        0.35       -5.32      3.55 o 
  -7   1  15        0.10       -3.73      3.11 o 
  -6   1  15       21.22       24.81      3.78 o 
  -5   1  15        0.33       -3.30      2.20 o 
  -4   1  15        2.05       -2.05      1.96 o 
  -3   1  15       29.13       34.26      2.74 o 
  -2   1  15       79.93       78.61      3.84 o 
  -1   1  15       24.70       27.38      2.85 o 
   0   1  15       16.33       15.99      2.22 o 
   1   1  15       11.18        8.77      2.65 o 
   2   1  15        8.00        9.59      2.98 o 
   3   1  15      180.24      180.30     10.82 o 
   4   1  15        5.81       14.23      3.58 o 
   5   1  15        2.15       -1.68      2.90 o 
   6   1  15        0.08       -4.91      3.28 o 
   7   1  15        7.37        5.70      3.93 o 
  -8   2  15        0.09        0.71      5.41 o 
  -7   2  15       31.46       26.83      6.33 o 
  -6   2  15        1.63       -0.97      4.54 o 
  -5   2  15        0.38       -4.67      3.72 o 
  -4   2  15        1.85        2.16      3.84 o 
  -3   2  15       15.87       12.24      3.22 o 
  -2   2  15       22.43       27.77      3.96 o 
  -1   2  15       74.06       78.21      4.95 o 
   0   2  15       19.50       20.89      3.15 o 
   1   2  15       63.74       69.34      5.10 o 
   2   2  15       18.53       13.13      6.71 o 
   3   2  15        7.35        9.23      3.23 o 
   4   2  15       21.12       21.55      4.14 o 
   5   2  15        1.45       -1.28      3.70 o 
   6   2  15        0.30       -2.73      3.16 o 
   7   2  15        3.81        5.38      4.08 o 
  -8   3  15        0.74       -2.91      5.49 o 
  -7   3  15       11.21       10.31      5.82 o 
  -6   3  15        8.45        3.35      5.08 o 
  -5   3  15        1.93       -3.80      9.54 o 
  -4   3  15       50.93       57.44      7.77 o 
  -3   3  15       78.96       90.67      7.00 o 
  -2   3  15       28.82       33.68      4.46 o 
  -1   3  15        1.98        0.88      3.00 o 
   0   3  15        0.04       -2.48      2.68 o 
   1   3  15       21.47       19.90      3.72 o 
   2   3  15       22.25       14.36      4.46 o 
   3   3  15       80.01       90.39     16.08 o 
   4   3  15       15.73       14.37      4.78 o 
   5   3  15       20.02       26.83      6.02 o 
   6   3  15        1.85       -3.77      4.42 o 
  -6   4  15       19.06       21.93      6.70 o 
  -5   4  15       75.76       77.06      9.51 o 
  -4   4  15        1.21        2.21      4.67 o 
  -3   4  15        2.85        1.44      4.13 o 
  -2   4  15       62.12       60.02      6.15 o 
  -1   4  15        0.27       -2.04      3.19 o 
   0   4  15        1.32       -1.33      3.29 o 
   1   4  15       16.19       19.65      4.89 o 
   2   4  15       21.08       27.87      5.76 o 
   3   4  15        0.03        0.16      4.64 o 
   4   4  15        2.49       -0.38      4.36 o 
   5   4  15        2.43       -4.07      4.68 o 
  -5   5  15        3.52       -0.29      5.90 o 
  -4   5  15        1.41       -0.68      5.27 o 
  -3   5  15        0.33       -2.69      4.95 o 
  -2   5  15        0.38       -0.54      4.73 o 
  -1   5  15        2.96        0.98      4.98 o 
   0   5  15        9.98       17.54      5.95 o 
   1   5  15       14.43       19.13      5.77 o 
   2   5  15        0.71       -5.40      4.22 o 
   3   5  15        0.58       -6.17      4.11 o 
  -8   0  16       26.99       18.30      6.43 o 
  -7   0  16       80.35       71.08     12.89 o 
  -6   0  16       16.27       16.29      4.93 o 
  -5   0  16        4.76        3.47      4.97 o 
  -4   0  16       14.06        8.86      3.94 o 
  -3   0  16       32.57       41.51      4.40 o 
  -2   0  16       23.56       28.16      5.27 o 
  -1   0  16       81.27       81.59      5.66 o 
   0   0  16       10.45        8.76      3.64 o 
   1   0  16        3.03        1.10      2.87 o 
   2   0  16       13.05        5.51      3.46 o 
   3   0  16      111.56      105.75      9.31 o 
   4   0  16      122.23      110.66      9.34 o 
   5   0  16       62.29       82.12      8.97 o 
   6   0  16        1.97        0.68      4.32 o 
   7   0  16        1.44        4.75      5.39 o 
  -8   1  16        7.30        9.75      5.92 o 
  -7   1  16        5.96        1.49      3.81 o 
  -6   1  16       15.57       11.13      3.79 o 
  -5   1  16        0.17       -3.33      2.60 o 
  -4   1  16        0.43       -2.46      2.99 o 
  -3   1  16        0.00       -2.75      2.34 o 
  -2   1  16       65.03       74.17      4.68 o 
  -1   1  16      192.03      182.87      8.40 o 
   0   1  16        9.36        8.24      2.42 o 
   1   1  16        0.01       -1.97      2.30 o 
   2   1  16       13.36       15.70      4.87 o 
   3   1  16        0.36        1.39      4.38 o 
   4   1  16       17.66       19.22      3.96 o 
   5   1  16        6.78       11.92      3.83 o 
   6   1  16        1.67       -1.20      5.60 o 
   7   1  16       14.34       22.04      5.11 o 
  -8   2  16       13.98       12.16      6.93 o 
  -7   2  16        3.67        6.46      5.61 o 
  -6   2  16        4.77       12.63      5.50 o 
  -5   2  16        5.18        3.42      4.41 o 
  -4   2  16        0.08        1.91      3.65 o 
  -3   2  16       56.10       61.60      5.72 o 
  -2   2  16      334.15      319.22     18.10 o 
  -1   2  16       53.77       63.83      5.06 o 
   0   2  16       58.48       71.00      6.44 o 
   1   2  16       78.98       97.19      7.46 o 
   2   2  16       29.17       33.14      4.63 o 
   3   2  16       21.13       20.99      3.98 o 
   4   2  16        9.64        2.81      3.43 o 
   5   2  16        0.34       -0.36      3.31 o 
   6   2  16        0.36       -0.05      3.42 o 
  -7   3  16       82.61       98.84     11.72 o 
  -6   3  16       54.36       51.17     12.50 o 
  -5   3  16        1.43        1.24      4.99 o 
  -4   3  16        0.63       -1.54      4.07 o 
  -3   3  16        3.69        0.93      4.12 o 
  -2   3  16       41.78       44.74      5.22 o 
  -1   3  16       48.53       57.02      6.53 o 
   0   3  16        4.23        3.99      3.38 o 
   1   3  16        2.33        2.49      3.70 o 
   2   3  16        6.25        1.96      3.81 o 
   3   3  16        3.77        0.32      4.66 o 
   4   3  16        5.67        2.21      7.91 o 
   5   3  16        8.12        6.06      5.79 o 
  -6   4  16       60.02       76.12     10.14 o 
  -5   4  16       26.95       33.44      7.35 o 
  -4   4  16       22.85       21.15      5.92 o 
  -3   4  16        1.60       -6.85      4.56 o 
  -2   4  16       45.40       46.22      7.30 o 
  -1   4  16       16.34        1.93      3.84 o 
   0   4  16        0.21       -4.69      3.46 o 
   1   4  16        3.44       -1.14      3.63 o 
   2   4  16        0.46       -1.99      5.02 o 
   3   4  16       19.53       14.13      5.22 o 
   4   4  16        3.68       -0.69      4.82 o 
  -4   5  16        0.13       -6.70      5.52 o 
  -3   5  16        6.05       -1.54      5.63 o 
  -2   5  16        8.83        3.42      4.29 o 
  -1   5  16        1.07       -5.09      3.86 o 
   0   5  16        0.03       -4.84      4.09 o 
   1   5  16        0.04        1.42      4.35 o 
   2   5  16       11.46        7.85      5.35 o 
  -8   1  17       29.46       31.90      5.87 o 
  -7   1  17        1.63       -5.58      3.72 o 
  -6   1  17        1.12       -4.58      3.38 o 
  -5   1  17       13.48       12.96      4.16 o 
  -4   1  17       25.36       24.00      4.11 o 
  -3   1  17       92.88       93.41      5.13 o 
  -2   1  17        1.10        1.05      2.11 o 
  -1   1  17       65.26       76.64      5.53 o 
   0   1  17       51.63       57.50      5.49 o 
   1   1  17       25.44       28.24      4.10 o 
   2   1  17        6.30        8.82      3.29 o 
   3   1  17       25.70       15.80      3.84 o 
   4   1  17       13.81       10.63      3.67 o 
   5   1  17        3.37       -4.74      3.41 o 
   6   1  17        1.62        4.32      4.11 o 
  -7   2  17        1.12        0.11      5.80 o 
  -6   2  17       22.02       28.80      6.63 o 
  -5   2  17        5.30        3.84      4.46 o 
  -4   2  17        6.40       11.17      4.77 o 
  -3   2  17        5.41        6.94      3.38 o 
  -2   2  17        6.48       10.59      3.48 o 
  -1   2  17        4.86       -0.20      2.63 o 
   0   2  17        6.32        5.63      2.84 o 
   1   2  17        4.08        5.22      3.14 o 
   2   2  17       78.13      112.31      8.53 o 
   3   2  17        1.78        1.67      3.08 o 
   4   2  17        0.01       -5.34      3.56 o 
   5   2  17        0.34       -4.15      3.55 o 
   6   2  17        0.01       -5.86      3.91 o 
  -7   3  17        0.66       12.77      6.82 o 
  -6   3  17       12.90       13.04      7.00 o 
  -5   3  17        0.17        1.27      6.10 o 
  -4   3  17       55.90       56.09      7.75 o 
  -3   3  17        2.37        1.14      4.25 o 
  -2   3  17      125.09      129.89      8.69 o 
  -1   3  17        3.81       -0.82      3.35 o 
   0   3  17        0.81       -4.56      3.04 o 
   1   3  17       14.26       17.38      5.09 o 
   2   3  17       10.79        7.31      4.92 o 
   3   3  17        0.88       -3.72      3.93 o 
   4   3  17        7.90        5.24      4.84 o 
   5   3  17        2.18        2.42      5.37 o 
  -5   4  17        5.33        3.25      5.64 o 
  -4   4  17       19.91       13.44      5.63 o 
  -3   4  17        0.03       -3.63      4.98 o 
  -2   4  17        2.10       -3.30      3.63 o 
  -1   4  17        0.68       -5.34      3.56 o 
   0   4  17        2.05       -5.40      3.60 o 
   1   4  17        1.66       -4.46      4.25 o 
   2   4  17        0.00       -6.62      4.41 o 
   3   4  17       32.52       35.16      6.61 o 
  -3   5  17        0.01       -6.65      5.29 o 
  -2   5  17        0.88       -0.97      4.73 o 
  -1   5  17        6.85        9.77      4.81 o 
   0   5  17        1.26       -6.37      4.25 o 
   1   5  17       20.73       29.97      5.84 o 
  -8   0  18        0.28       -5.24     11.84 o 
  -7   0  18       49.99       54.33      8.32 o 
  -6   0  18       14.46        9.27      4.91 o 
  -5   0  18        1.55        1.64      4.13 o 
  -4   0  18       42.66       41.81      6.25 o 
  -3   0  18      234.37      216.65     12.83 o 
  -2   0  18       23.28       25.31      3.99 o 
  -1   0  18        0.58       -3.85      3.15 o 
   0   0  18        0.01        1.18      3.28 o 
   1   0  18       15.22       19.58      7.70 o 
   2   0  18        6.25        6.97      3.97 o 
   3   0  18        3.46       -3.90      4.75 o 
   4   0  18        0.06       -1.12      5.30 o 
   5   0  18       12.57       23.71      7.45 o 
   6   0  18       10.91       27.38      9.05 o 
  -7   1  18        4.53       -2.73      4.18 o 
  -6   1  18        4.62       -0.05      3.77 o 
  -5   1  18        1.04       -0.30      3.46 o 
  -4   1  18        0.37       -4.43      2.95 o 
  -3   1  18       30.63       39.52      3.64 o 
  -2   1  18        5.82        5.22      2.52 o 
  -1   1  18        8.01        8.22      2.82 o 
   0   1  18       54.69       64.99      6.17 o 
   1   1  18       12.46       16.00      3.91 o 
   2   1  18       18.22       17.36      4.15 o 
   3   1  18        0.00       -2.61      3.24 o 
   4   1  18        0.64       -4.53      3.05 o 
   5   1  18        0.43        0.54      3.67 o 
  -7   2  18        3.23        6.11      5.89 o 
  -6   2  18       10.13        3.32      6.84 o 
  -5   2  18        0.71        1.65      8.01 o 
  -4   2  18       42.21       45.11      7.09 o 
  -3   2  18        1.74        6.21      4.58 o 
  -2   2  18       44.64       49.99      5.49 o 
  -1   2  18       17.06       10.10      3.21 o 
   0   2  18       59.12       69.48      6.53 o 
   1   2  18        5.25        3.29      3.36 o 
   2   2  18      190.66      180.56     11.21 o 
   3   2  18       35.67       36.36      5.41 o 
   4   2  18        1.64        4.30      3.88 o 
   5   2  18        3.21       -4.78      3.95 o 
  -6   3  18        7.30        5.54      5.44 o 
  -5   3  18        8.42        6.91      8.21 o 
  -4   3  18        0.01       -0.25      5.03 o 
  -3   3  18       67.98       70.48      8.81 o 
  -2   3  18        6.08        7.89      3.93 o 
  -1   3  18        0.42       -2.96      3.28 o 
   0   3  18        1.52        0.99      3.94 o 
   1   3  18        0.13       -0.96      4.47 o 
   2   3  18        1.05       -2.77      4.49 o 
   3   3  18        4.34        5.65      4.57 o 
   4   3  18        1.04       -3.18      4.65 o 
  -4   4  18       11.26        3.40      9.29 o 
  -3   4  18        3.06       -1.62      5.06 o 
  -2   4  18        9.19        5.15      4.11 o 
  -1   4  18        8.46        6.14      4.23 o 
   0   4  18        1.36       -5.72      3.81 o 
   1   4  18        1.05        1.40      4.58 o 
   2   4  18        0.00       -0.18      4.93 o 
   3   4  18        0.15        1.12      4.93 o 
  -7   1  19       18.12       15.18      5.18 o 
  -6   1  19        2.63       -3.28      4.05 o 
  -5   1  19        2.30        1.88      3.90 o 
  -4   1  19        6.78        8.02      3.88 o 
  -3   1  19       85.53       98.26      6.86 o 
  -2   1  19       60.76       68.58      6.53 o 
  -1   1  19        7.17        5.31      3.83 o 
   0   1  19       16.59       15.64      3.82 o 
   1   1  19       20.74       30.23      4.90 o 
   2   1  19       40.25       55.75      6.09 o 
   3   1  19       11.65        7.10      3.84 o 
   4   1  19       10.10        8.75      4.14 o 
   5   1  19        5.56       10.23      4.15 o 
  -6   2  19        2.30       -6.22      5.13 o 
  -5   2  19        3.43        5.69      5.26 o 
  -4   2  19       21.20       18.78      5.56 o 
  -3   2  19       61.78       72.89     20.00 o 
  -2   2  19        0.14       -3.14      3.27 o 
  -1   2  19        0.54       -0.93      2.93 o 
   0   2  19       14.61       20.87      4.62 o 
   1   2  19        0.40       -0.60      3.55 o 
   2   2  19        5.40       12.11      4.19 o 
   3   2  19       15.65       19.69      4.52 o 
   4   2  19        0.52       -4.64      3.78 o 
  -5   3  19        4.03       -3.23      5.67 o 
  -4   3  19        6.95        7.02      5.65 o 
  -3   3  19       28.63       26.57      6.64 o 
  -2   3  19        0.20       -3.07      3.58 o 
  -1   3  19        0.18        0.63      3.77 o 
   0   3  19        3.49        2.14      4.93 o 
   1   3  19        0.67        1.92      6.53 o 
   2   3  19        0.40       -5.52      4.99 o 
   3   3  19        2.23       -2.16     10.57 o 
  -3   4  19        7.71        7.85      5.70 o 
  -2   4  19        0.65       -5.01      4.11 o 
  -1   4  19        0.07        1.10      4.38 o 
   0   4  19        1.21       -1.19      5.10 o 
   1   4  19        2.95        7.43      5.39 o 
  -6   0  20        0.52       -9.61      6.41 o 
  -5   0  20        0.12       -7.83      7.39 o 
  -4   0  20       31.41       43.30     10.27 o 
  -3   0  20        0.03       -0.75      5.54 o 
  -2   0  20      149.43      154.98     16.93 o 
  -1   0  20       32.11       49.63      9.64 o 
   0   0  20        5.74       -8.30      5.83 o 
   1   0  20        0.01       -1.99      6.05 o 
   2   0  20        0.10       -0.02      5.87 o 
   3   0  20        1.04        0.49      6.09 o 
   4   0  20        2.93       12.67      7.53 o 
  -6   1  20        6.07        4.29      4.73 o 
  -5   1  20        5.15       11.27      4.62 o 
  -4   1  20       13.26       11.57      4.21 o 
  -3   1  20       14.76       19.02      4.41 o 
  -2   1  20       23.94       30.31      4.13 o 
  -1   1  20        9.07        5.49      3.79 o 
   0   1  20       37.73       49.61      5.78 o 
   1   1  20        0.50        3.57      3.91 o 
   2   1  20       10.74        6.98      4.13 o 
   3   1  20        0.99       -3.75      3.45 o 
   4   1  20        5.03       -0.51      3.54 o 
  -6   2  20        4.47       -3.14      5.88 o 
  -5   2  20       28.38       20.64      5.90 o 
  -4   2  20       76.03       84.09      9.76 o 
  -3   2  20       46.62       50.93     16.91 o 
  -2   2  20        1.53        2.16      3.67 o 
  -1   2  20       14.35       13.73      4.31 o 
   0   2  20        7.73        0.13      5.00 o 
   1   2  20       61.87       72.95      7.29 o 
   2   2  20       11.46       15.20      4.52 o 
   3   2  20        1.98       -3.86      4.13 o 
  -4   3  20        0.00       -4.38      5.43 o 
  -3   3  20       18.20       20.16      6.06 o 
  -2   3  20        3.51        3.74      6.34 o 
  -1   3  20        3.02       -2.11      4.82 o 
   0   3  20        7.10       13.22      5.53 o 
   1   3  20       42.49       59.34     15.64 o 
   2   3  20       14.68        0.82      5.13 o 
  -5   1  21       40.33       40.78      6.18 o 
  -4   1  21        5.64        6.93      4.25 o 
  -3   1  21        5.75       -2.14      8.32 o 
  -2   1  21        0.06       -2.44      3.75 o 
  -1   1  21        3.39        3.99      3.81 o 
   0   1  21       31.95       41.01      5.76 o 
   1   1  21       19.36       30.83      5.20 o 
   2   1  21       15.16       13.31      5.79 o 
   3   1  21        1.81       -3.82      4.36 o 
  -5   2  21        5.90       13.15      6.23 o 
  -4   2  21        5.21        8.29      5.71 o 
  -3   2  21       24.11       26.77      6.63 o 
  -2   2  21        1.69       -6.13      4.09 o 
  -1   2  21        3.39        1.76      4.05 o 
   0   2  21        4.82        3.54      4.11 o 
   1   2  21        0.43       -1.20      4.19 o 
   2   2  21        0.29       -1.74      3.98 o 
  -3   3  21        0.05       -2.21      7.67 o 
  -2   3  21        0.33        0.16      5.06 o 
  -1   3  21        8.34       -1.53      4.89 o 
   0   3  21        7.23        9.57      5.64 o 
   1   3  21        2.19       -2.76      5.58 o 
  -4   0  22       14.33        6.25      7.88 o 
  -2   0  22       29.86       32.31      9.30 o 
  -1   0  22        9.23       14.88      7.98 o 
   0   0  22        9.32       20.03      8.85 o 
   1   0  22       12.36       26.53      8.81 o 
   2   0  22        0.04       -4.47      7.43 o 
  -4   1  22       14.78       19.75      9.99 o 
  -2   1  22        0.00       -4.91      8.49 o 
  -1   1  22       19.71       21.41      7.14 o 
   0   1  22        1.29        2.49      5.50 o 
   1   1  22       13.99       18.87     11.71 o 
   2   1  22        0.08       -5.88      5.32 o 
  -3   2  22        3.75       -7.10      6.15 o 
  -2   2  22        0.00       -7.25      6.39 o 
  -1   2  22        4.73       -4.84      5.53 o 
   0   2  22        2.02        0.93      4.51 o 
   1   2  22       12.09        6.70      4.92 o 
  -2   1  23        9.32        3.09      8.51 o 
  -1   1  23        1.93       -0.17      6.06 o 
   0   1  23        8.74        9.16      6.20 o 
                                                 
